# Supplementary material for: Validation of the diabetes screening tools proposed by the American Diabetes Association in an aging Chinese population
Source: PLoS One. 2017 Sep 14;12(9):e0184840. doi: 10.1371/journal.pone.0184840 (PMC5599025; doi:10.1371/journal.pone.0184840)
Supplement: S1 File — Screening criteria, the age- and body mass index-based screening criteria; risk test, the ADA diabetes risk test. (XLSX) [file pone.0184840.s001.xlsx]

## Sheet: Sheet1
No.	DM	Age	Gender	smoking4	Physical inactivity	FG	2hG	HbA1c (IFCC)	First degree of relative with DM	History of GDM	BMI	HT	Screening criteria	Risk test
1	1	62	1	Never	0	5.8	11.7	45.359	1	0	24.3589	0	1	5
2	0	51	1	Never	1	4.3	4.9	36.615	0	1	20.9523	0	0	4
3	1	68	1	Never	1	8	18.8	55.196	1	0	25.8857	1	1	7
4	1	47	1	Never	0	4.5	11.3	38.801	0	0	28.141	0	1	2
5	0	59	1	Never	1	4.8	7.9	40.987	1	0	28.7312	0	1	5
6	0	62	1	Never	0	4.4	5.6	39.894	1	0	18.8916	0	0	4
7	0	56	1	Never	0	4.2	5.8	36.615	1	1	21.2576	0	0	4
8	0	48	1	Never	1	4.5	8.1	43.173	0	0	28.9811	0	1	3
9	0	61	1	Never	0	5.5	11	43.173	1	0	23.084	0	1	5
10	0	58	1	Never	1	4.8	4.9	32.243	1	0	23.3241	0	1	5
11	0	48	1	Never	1	4.2	4.4	33.336	1	0	23.0073	0	1	4
12	0	53	1	Never	1	4.9	7.1	36.615	0	0	20.2076	0	0	3
13	0	81	1	Never	1	4.3	4	36.615	0	0	24.7047	0	1	5
14	0	57	1	Never	1	4.6	4.3	38.801	1	0	24.2581	1	1	5
15	0	46	1	Never	0	4.8	5.3	37.708	1	0	26.1662	0	1	3
16	0	59	1	Never	0	4.8	7	40.987	0	0	20.4514	0	0	2
17	0	56	1	Current	0	4.7	4.8	33.336	0	0	21.5655	1	0	3
18	0	52	1	Never	1	5.4	6.6	42.08	0	0	24.6519	0	1	4
19	0	60	0	Never	0	5.2	10.3	40.987	0	0	25.9902	0	1	5
20	0	56	1	Never	1	5.3	11	42.08	1	0	26.0936	1	1	6
21	0	56	1	Never	1	4.9	6.8	42.08	1	0	20.4507	1	0	5
22	0	49	1	Never	1	4.2	6.6	37.708	0	0	20.2404	0	0	2
23	0	56	1	Never	1	5.4	6.2	44.266	1	0	22.151	0	0	4
24	0	50	0	Never	1	6.3	7.2	48.638	1	0	24.5306	0	1	6
25	0	85	0	Never	0	5	7.5	38.801	0	0	18.3033	0	0	4
26	0	48	1	Never	1	5.3	6.8	35.522	0	0	27.1433	1	1	4
27	0	76	0	Never	0	4.8	7.3	36.615	0	0	23.5823	1	1	6
28	0	52	1	Never	1	4.7	5	33.336	0	0	23.4703	0	1	4
29	0	52	0	Former	1	4.9	4.9	32.243	0	0	24.9104	1	1	5
30	0	55	1	Never	0	4.5	4.1	39.894	0	0	25.3999	1	1	4
31	1	58	1	Never	1	8.6	17.7	55.196	0	0	22.1915	1	0	4
32	1	59	0	Former	1	6	13.3	49.731	1	0	26.4421	1	1	7
33	1	69	0	Current	1	7.2	17	59.568	1	0	30.0374	0	1	8
34	0	58	1	Never	1	5.2	6.1	42.08	0	0	27.7522	0	1	4
35	0	58	1	Never	1	3.6	3	33.336	0	0	22.8723	0	0	3
36	0	62	0	Former	1	5.3	5.3	36.615	1	0	16.5844	1	0	7
37	0	45	1	Never	1	4.1	6.4	39.894	0	0	23.5124	0	1	3
38	0	64	1	Never	1	5.3	5.1	47.545	0	0	23.2742	0	1	5
39	0	67	1	Never	1	4.6	5.8	42.08	1	0	19.986	1	0	6
40	0	54	1	Never	1	5.3	4.9	42.08	1	0	25.8552	0	1	5
41	0	56	1	Never	1	5.4	6.8	43.173	0	0	23.4952	0	1	4
42	0	58	0	Never	1	5.3	7	39.894	1	0	23.4794	1	1	7
43	0	67	1	Never	1	4.8	7.5	43.173	1	0	25.1633	1	1	7
44	0	63	1	Never	0	5.8	9.8	50.824	1	0	29.4187	1	1	6
45	1	76	0	Never	1	4.9	13.8	35.522	1	0	21.2959	1	0	7
46	0	57	1	Never	1	4.7	3.4	35.522	0	0	21.103	0	0	3
47	0	63	0	Never	0	5.1	8	45.359	1	0	22.7917	1	0	6
48	0	47	1	Never	0	5	8	42.08	0	0	30.3744	1	1	4
49	0	48	0	Never	0	5.9	6.1	45.359	0	0	28.7579	1	1	4
50	0	57	0	Never	1	5.4	6.3	37.708	0	0	26.3055	1	1	6
51	0	89	0	Former	0	5.3	7	36.615	0	0	18.8317	1	0	5
52	0	62	1	Never	1	5	7.1	38.801	0	0	20.0708	1	0	4
53	0	66	1	Never	0	4.9	8	45.359	0	0	23.9218	1	1	5
54	1	51	0	Never	1	16.4	28.5	121.869	1	0	21.726	0	0	5
55	0	57	0	Former	0	4.6	5.1	38.801	0	0	26.0849	0	1	4
56	0	68	1	Never	1	5.4	7	37.708	0	0	27.6525	1	1	6
57	1	46	0	Current	0	15.7	23.7	115.311	1	0	29.621	0	1	4
58	0	54	1	Never	0	4.5	5.6	37.708	1	0	21.9982	0	0	3
59	0	60	1	Never	1	4.2	5.7	36.615	0	0	23.5124	0	1	5
60	0	57	1	Never	0	4.7	8.3	38.801	0	0	21.8862	0	0	2
61	0	54	0	Never	1	6.5	10.3	48.638	0	0	24.5844	1	1	6
62	0	54	1	Never	1	4.9	6	44.266	1	0	33.3587	0	1	6
63	0	46	0	Former	1	4.5	5.6	42.08	0	0	24.0184	0	1	4
64	1	48	0	Never	1	5.7	13.9	45.359	0	0	21.6094	0	0	3
65	0	73	1	Former	1	5.4	9.5	46.452	0	0	25.0622	1	1	6
66	0	65	1	Never	0	4.6	7.4	36.615	0	0	18.1176	0	0	3
67	1	52	1	Never	1	6.6	11.9	51.917	0	0	29.6877	1	1	5
68	0	43	1	Never	1	5	8.9	36.615	1	0	25.5717	0	1	4
69	0	62	0	Current	1	4.4	5	28.964	1	0	23.4319	1	1	8
70	0	49	1	Never	1	4.4	4.3	40.987	1	0	19.3134	0	0	3
71	0	55	0	Never	1	5	4.8	39.894	0	0	27.2992	0	1	5
72	0	53	0	Never	1	5.3	2.5	42.08	1	0	18.7418	1	0	6
73	0	62	0	Former	1	4.8	7	35.522	1	0	24.7215	1	1	8
74	0	72	0	Never	1	5.6	9.9	40.987	1	0	28.4344	1	1	7
75	0	55	1	Never	0	4.7	5	35.522	0	0	26.9016	0	1	3
76	0	54	1	Never	1	5.3	4.9	42.08	0	0	20.3889	0	0	3
77	0	71	1	Never	1	5.1	8.3	42.08	1	0	39.6435	1	1	8
78	0	58	1	Never	0	4.9	4.5	45.359	1	0	25.3859	0	1	4
79	0	56	1	Never	0	4.6	7.5	38.801	0	0	25.2922	1	1	4
80	0	60	1	Never	0	4.7	6.4	35.522	1	0	18.3073	0	0	4
81	0	72	0	Former	1	4.8	8.3	43.173	0	0	25.3871	1	1	7
82	0	69	1	Never	0	4.7	7	40.987	1	0	20.1415	0	0	4
83	0	48	1	Never	1	4	2.9	34.429	0	0	23.4544	1	1	4
84	0	57	1	Never	0	5.2	10.3	43.173	1	0	23.4407	0	1	4
85	0	57	1	Never	0	4.7	4.5	38.801	1	0	18.8362	0	0	3
86	0	54	1	Never	1	4.8	5.9	37.708	1	0	23.601	0	1	5
87	0	66	1	Never	1	5.2	6.6	43.173	1	0	27.439	0	1	6
88	0	54	1	Never	1	3.7	7.5	34.429	0	0	22.4774	0	0	3
89	0	75	1	Never	1	4.6	6.8	46.452	0	0	24.4845	0	1	5
90	0	45	1	Never	0	5.1	7.4	39.894	0	0	23.8856	1	1	3
91	0	49	0	Current	1	4.5	6.5	36.615	0	0	28.799	1	1	4
92	0	51	0	Current	1	5.2	5.8	38.801	0	0	21.6968	0	0	4
93	1	58	1	Never	0	5.1	11.4	36.615	1	0	25.5252	1	1	5
94	0	63	1	Never	1	5.6	8.7	40.987	0	0	25.4199	1	1	6
95	0	59	1	Never	1	5.1	5.4	38.801	1	0	25.8398	0	1	5
96	0	56	0	Never	1	4.6	3.6	34.429	0	0	21.4715	0	0	4
97	1	48	0	Current	1	4.7	12.4	46.452	1	0	29.1906	0	1	5
98	0	67	1	Never	1	5	4.3	40.987	0	0	22.316	1	0	4
99	0	59	1	Never	0	4.7	6.5	40.987	1	0	25.9508	1	1	5
100	0	53	1	Never	1	5	4.5	40.987	0	0	23.5168	1	1	4
101	0	68	0	Former	1	6.1	3.4	44.266	0	0	18.2035	1	0	5
102	0	59	1	Never	1	4.5	5.2	39.894	1	0	24.1544	1	1	6
103	0	60	1	Never	1	5.2	8.5	36.615	0	0	19.388	0	0	4
104	0	68	1	Never	1	4.8	6	35.522	0	0	30.7894	1	1	7
105	1	69	1	Never	0	6.6	12.3	45.359	0	0	32.2922	1	1	6
106	0	58	1	Never	1	4.9	5	38.801	0	0	23.9557	0	1	4
107	0	74	1	Never	0	4.7	6.2	37.708	1	0	23.0486	1	1	5
108	0	42	0	Never	1	5.2	5.3	34.429	0	0	22.8565	0	0	3
109	0	48	0	Never	1	4.5	4.2	40.987	1	0	23.0768	0	1	5
110	0	72	1	Never	1	4.4	5.1	39.894	0	0	22.3861	1	0	5
111	0	72	0	Never	1	5.1	8.5	30.057	0	0	24.8429	1	1	7
112	0	71	0	Never	1	5.2	4.8	44.266	0	0	24.6576	0	1	6
113	0	66	0	Former	1	5.3	6.4	39.894	0	0	24.4498	0	1	6
114	0	68	1	Never	0	4.9	5.8	40.987	0	0	22.2145	0	0	3
115	0	71	0	Current	1	5.5	5.6	42.08	0	0	22.3053	0	0	5
116	0	53	1	Never	0	4.8	6.9	35.522	0	0	25.156	1	1	4
117	0	59	0	Current	1	4.7	4.9	34.429	0	0	23.6044	1	1	6
118	0	63	0	Never	1	5.5	7.3	43.173	1	0	22.2217	1	0	7
119	0	60	1	Never	0	5	4.1	36.615	0	0	19.2425	0	0	3
120	0	60	1	Never	1	5.7	7.5	42.08	0	0	21.4034	0	0	4
121	0	44	0	Former	1	5.1	3.2	38.801	0	0	23.2356	0	1	4
122	0	70	0	Never	1	5.8	5.7	44.266	0	0	23.6424	1	1	7
123	0	63	1	Never	1	4.8	5.7	38.801	0	0	23.1594	0	1	5
124	0	71	0	Never	1	4.6	4.8	36.615	0	0	26.7769	1	1	7
125	0	69	0	Never	1	5.7	7.3	38.801	0	0	22.3922	1	0	5
126	0	71	0	Current	1	5.9	8	51.917	0	0	29.6172	0	1	6
127	0	73	1	Never	0	4.9	4.7	38.801	0	0	24.0592	1	1	4
128	0	48	0	Never	1	4.5	9.2	38.801	1	0	23.1737	0	1	5
129	0	71	1	Never	1	4.6	8.6	43.173	0	0	23.3091	1	1	6
130	0	55	0	Former	1	4.1	1.8	39.894	0	0	21.3085	0	0	4
131	0	54	1	Never	1	4.7	6	28.964	0	0	24.1794	0	1	4
132	0	68	1	Never	1	5	5.1	46.452	1	0	29.5306	1	1	7
133	1	49	1	Former	1	7	14.2	63.94	0	1	29.9628	0	1	4
134	1	66	1	Never	1	6.4	13.5	50.824	0	0	27.9873	1	1	6
135	0	55	0	Former	1	5.9	7.5	40.987	0	0	30.4272	0	1	6
136	0	58	1	Never	1	4.6	5.4	37.708	0	0	19.2562	0	0	3
137	0	58	1	Never	1	4.5	2.9	37.708	1	0	20.8775	0	0	4
138	0	76	1	Never	0	4.7	5.9	38.801	0	0	18.6843	1	0	4
139	0	59	0	Former	0	5.6	4	44.266	0	0	20.3857	0	0	3
140	0	49	0	Never	1	4.8	5.6	33.336	0	0	25.7568	1	1	4
141	0	58	1	Never	1	5.1	6.7	38.801	0	0	23.3641	1	1	4
142	0	64	0	Never	1	6.2	9.3	33.336	1	0	24.0529	1	1	7
143	0	63	1	Never	1	4.8	4.8	38.801	0	0	22.2214	0	0	4
144	0	42	1	Never	1	4.4	4.7	35.522	0	0	28.9092	0	1	3
145	0	57	1	Never	0	5.8	10.7	35.522	1	1	21.6871	0	0	4
146	0	48	0	Former	1	4.3	4.1	40.987	0	0	23.6054	0	1	4
147	0	60	1	Never	1	4.4	3.3	37.708	0	0	21.8676	1	0	4
148	0	54	1	Never	1	5.8	8.9	40.987	0	0	24.7508	0	1	4
149	0	48	1	Never	1	4.4	7.2	34.429	1	0	28.0275	1	1	5
150	0	49	1	Never	1	4.9	5.3	36.615	0	0	26.4847	1	1	4
151	0	60	1	Former	1	4.4	6.9	39.894	0	0	37.0619	1	1	7
152	0	48	1	Never	1	5	5.3	44.266	0	0	22.6378	0	0	2
153	0	71	0	Never	1	4.8	6.1	24.592	0	0	25.4278	1	1	6
154	0	59	0	Never	1	4.7	5.4	34.429	0	0	26.8753	1	1	6
155	0	53	1	Never	1	4.8	9.1	30.057	0	0	33.6835	0	1	5
156	0	67	1	Never	0	5.2	7.5	40.987	0	0	22.1541	1	0	4
157	0	56	1	Never	1	4.7	7.3	38.801	1	0	23.9115	0	1	5
158	0	61	0	Former	1	4.3	9	38.801	0	0	37.405	1	1	8
159	0	68	0	Current	1	4.2	5.6	37.708	0	0	18.9899	0	0	5
160	0	62	1	Never	1	5.2	10.5	43.173	0	0	20.9644	0	0	4
161	0	72	0	Former	1	5	9.5	44.266	0	0	22.6015	1	0	6
162	0	58	1	Never	1	4.6	3.9	38.801	1	0	25.3437	1	1	6
163	0	69	0	Former	1	4.9	8.6	44.266	0	0	27.7398	1	1	7
164	0	48	1	Never	1	4.4	5.9	39.894	0	0	17.6382	0	0	2
165	0	49	0	Never	1	4.8	4.6	37.708	0	0	22.9868	0	0	3
166	0	49	1	Never	1	4.6	5.4	37.708	1	0	20.1017	0	0	3
167	0	61	1	Never	0	5.1	8.4	31.15	1	0	21.9179	0	0	4
168	0	66	0	Former	1	4.4	4.4	39.894	0	0	19.4322	0	0	5
169	0	66	1	Never	1	5	7.4	36.615	0	0	23.3212	1	1	6
170	1	69	1	Never	1	6.1	15.6	48.638	0	0	25.2638	1	1	6
171	0	70	1	Never	0	6.1	7.4	48.638	0	0	23.7338	1	1	5
172	0	58	0	Former	1	6.2	8.8	46.452	1	0	29.7933	1	1	7
173	0	70	1	Never	1	5	5.2	45.359	0	0	20.7165	1	0	5
174	0	58	0	Former	1	5.1	6.7	35.522	0	0	24.9797	0	1	5
175	0	54	0	Former	1	5.1	4.5	42.08	1	0	21.9056	0	0	5
176	0	78	0	Never	1	4.8	5.6	33.336	0	0	21.835	1	0	5
177	0	75	1	Never	1	4.6	4.9	43.173	0	0	24.5619	1	1	6
178	1	69	0	Current	1	6.3	17.6	56.289	0	0	23.3736	0	1	6
179	0	55	1	Never	1	5.2	5.6	38.801	1	0	26.8817	1	1	6
180	0	74	1	Never	1	5.5	8.9	40.987	0	0	22.2717	1	0	5
181	0	56	0	Former	1	5.4	9.4	39.894	0	0	23.3976	0	1	5
182	0	60	1	Never	1	4.4	5.6	37.708	1	0	22.7988	0	0	5
183	0	58	0	Never	0	5.9	10.2	44.266	0	0	29.4256	1	1	5
184	0	53	1	Never	0	4.8	2.6	35.522	1	0	20.5744	0	0	3
185	0	48	1	Never	1	5.4	8.9	38.801	0	0	29.3585	0	1	3
186	1	60	1	Never	0	4.5	12.4	39.894	1	0	21.5473	1	0	5
187	0	72	1	Never	0	4.6	6.4	38.801	0	0	21.9584	1	0	4
188	1	74	0	Former	0	6.2	13.3	46.452	0	0	30.6743	1	1	7
189	0	67	1	Never	0	4.8	11	47.545	1	0	30.0005	1	1	7
190	0	59	0	Never	0	5.3	4.5	38.801	0	0	23.4722	1	1	4
191	0	70	1	Never	1	4.1	6.3	34.429	0	0	19.5963	1	0	5
192	0	70	0	Never	0	5.7	7.9	43.173	0	0	25.1725	0	1	5
193	0	49	0	Former	1	4.7	4.3	36.615	0	0	23.4064	0	1	4
194	0	71	0	Former	1	4.7	10.3	36.615	0	0	20.5821	1	0	6
195	1	71	0	Former	1	6.6	15.8	56.289	0	0	24.0559	0	1	6
196	0	69	1	Never	1	4.7	4.2	36.615	0	0	18.9277	0	0	4
197	0	47	1	Never	0	4.8	4.8	34.429	1	0	20.9326	0	0	2
198	0	73	1	Never	1	5.1	7.6	44.266	0	0	25.2493	0	1	5
199	0	53	0	Former	1	4.7	5.8	39.894	0	0	22.6317	1	0	4
200	0	49	0	Never	1	5.5	9.1	42.08	0	0	24.5907	0	1	4
201	0	66	0	Never	1	4.9	4.5	39.894	0	0	26.644	1	1	7
202	0	70	1	Never	1	5.8	7.6	43.173	0	0	27.1186	1	1	6
203	0	59	1	Never	1	5.1	2.3	46.452	0	0	20.135	0	0	3
204	0	46	1	Never	1	4.1	6.1	35.522	1	0	22.9694	0	0	3
205	1	59	1	Never	0	5.7	12.3	40.987	0	0	24.9683	0	1	3
206	0	52	0	Never	0	5	4.9	39.894	1	0	27.384	0	1	5
207	1	44	0	Never	1	8.3	16.9	71.591	0	0	32.9909	1	1	6
208	1	66	0	Current	1	6.1	11.2	51.917	1	0	23.9069	0	1	7
209	0	74	1	Never	1	5.5	6.5	36.615	0	0	20.0515	1	0	5
210	0	68	0	Never	1	4.9	7.4	47.545	0	0	19.3674	0	0	5
211	1	60	1	Never	1	6	11.9	43.173	1	0	31.2805	1	1	8
212	0	69	1	Never	0	5.3	5.2	45.359	0	0	18.1103	0	0	3
213	0	57	0	Current	1	6.9	9.6	51.917	1	0	25.1148	1	1	6
214	0	60	1	Never	1	5.5	7.1	39.894	0	0	23.8749	0	1	5
215	0	59	0	Former	1	5.2	6.7	45.359	0	0	21.4887	0	0	4
216	0	57	0	Never	0	4.5	3	33.4453	0	0	23.0267	0	1	4
217	0	57	1	Never	1	5	7.3	40.987	0	0	22.5987	1	0	4
218	0	55	1	Never	1	5.6	8.4	44.266	0	0	22.7553	1	0	4
219	0	71	1	Never	0	4.7	6.8	42.08	0	0	37.226	1	1	6
220	0	52	0	Former	1	5.1	9.3	27.871	1	0	23.8687	0	1	6
221	0	81	1	Never	1	4.9	7.1	40.987	1	0	24.732	0	1	6
222	0	52	0	Former	1	5.3	6.4	47.545	0	0	22.6331	1	0	4
223	0	52	0	Never	0	4.4	5.8	45.359	0	0	23.679	0	1	4
224	0	57	0	Former	1	5.7	10.3	47.545	0	0	24.6598	0	1	5
225	0	54	1	Never	1	5.1	8.3	44.266	0	0	27.8584	1	1	5
226	0	56	1	Never	1	4.8	5.4	40.987	0	0	22.5928	0	0	3
227	0	64	1	Never	0	5.2	9.5	38.801	0	0	32.7691	1	1	6
228	0	60	1	Never	1	5.2	5.6	46.452	0	0	30.2844	0	1	6
229	0	49	0	Never	1	5.3	8.4	30.057	0	0	25.2632	0	1	4
230	0	49	0	Never	1	5	5.6	25.685	1	0	25.8361	1	1	6
231	0	53	1	Never	0	5	5.3	43.173	0	0	23.3863	0	1	3
232	1	47	0	Never	1	6.6	17.1	68.312	0	0	26.2204	1	1	5
233	1	63	1	Never	1	5.4	12.1	44.266	1	0	24.2941	1	1	7
234	0	54	1	Never	1	4.8	4.7	40.987	1	0	21.7923	0	0	4
235	0	73	1	Never	0	4.8	6.6	46.452	1	0	22.5849	0	0	4
236	0	61	0	Never	1	6.2	9.3	44.266	0	0	21.7664	1	0	6
237	0	66	0	Current	1	5.9	5	40.987	0	0	16.79	1	0	5
238	0	67	0	Never	1	4.5	6.4	40.987	0	0	22.734	1	0	6
239	0	84	0	Former	1	6.1	7	39.894	0	0	17.7437	1	0	6
240	0	44	1	Never	1	4.7	4.5	35.522	1	0	24.0999	0	1	4
241	0	67	0	Current	0	5.2	2.8	42.08	0	0	20.193	0	0	4
242	0	48	1	Never	1	4.8	4.9	34.429	0	0	27.8173	0	1	3
243	0	62	0	Never	1	5.2	6.2	39.894	0	0	17.7699	0	0	5
244	0	57	1	Never	1	5.1	6.6	38.801	0	0	23.8188	0	1	4
245	0	69	1	Never	1	5.1	6.3	43.173	0	0	23.3901	1	1	6
246	0	40	1	Never	1	5	5.2	39.894	0	0	22.055	0	0	2
247	0	49	0	Never	1	4.4	3.8	38.801	1	0	23.2553	0	1	5
248	0	67	1	Never	1	5	7.3	44.266	1	0	26.3693	0	1	6
249	0	62	0	Current	1	6.3	7.1	48.638	0	0	20.6808	1	0	5
250	0	59	1	Never	0	4.6	8	42.08	0	0	24.5843	0	1	3
251	0	89	0	Never	0	5.4	5.8	40.987	0	0	24.797	1	1	6
252	0	53	0	Never	0	5	7.4	44.266	0	0	28.0011	1	1	4
253	0	50	1	Never	1	4.7	5.3	43.173	0	0	23.5095	0	1	4
254	0	79	1	Current	1	5.4	4.3	47.545	1	0	18.414	0	0	5
255	1	56	0	Never	1	7.7	14.5	55.196	0	0	28.8068	1	1	6
256	0	51	1	Never	0	4.5	5.3	40.987	0	0	17.207	0	0	2
257	0	75	0	Never	0	5.5	7.8	43.173	0	0	24.3567	0	1	5
258	0	48	1	Never	1	5.4	5.9	43.173	1	1	30.9368	1	1	6
259	0	81	1	Never	0	5.1	10.6	44.266	1	0	25.179	0	1	5
260	1	83	1	Never	1	5.6	12.4	45.359	0	0	23.2454	1	1	6
261	0	53	1	Never	0	4.7	4.3	35.522	1	0	20.1439	0	0	3
262	0	80	0	Never	1	5	5.8	38.801	0	0	27.7608	1	1	6
263	0	79	0	Never	1	5	7.9	40.987	0	0	24.5473	1	1	7
264	0	49	1	Never	1	5.3	6	33.336	0	0	26.5518	1	1	3
265	0	77	1	Never	1	5.1	5.3	45.359	0	0	24.8327	0	1	5
266	0	85	1	Never	0	5.2	6.7	40.987	0	0	27.0544	0	1	4
267	0	77	1	Never	1	5.4	7.8	43.173	0	0	31.6991	1	1	7
268	0	76	1	Never	1	4.9	8.6	39.894	0	0	28.4629	1	1	6
269	0	85	0	Former	1	5.1	8.6	48.638	0	0	26.2114	1	1	7
270	0	77	0	Never	1	4.7	4.7	24.592	0	0	22.91	1	0	5
271	0	79	0	Never	1	5.5	7.1	42.08	0	0	30.1923	1	1	8
272	1	79	1	Never	0	5.4	13.5	48.638	1	0	29.0551	1	1	6
273	0	79	1	Never	1	5	6.6	43.173	0	1	27.4179	1	1	7
274	0	60	0	Never	0	5.2	3.1	40.987	0	0	23.854	0	1	5
275	0	83	1	Never	1	5.1	6.8	40.987	0	0	22.4423	1	0	5
276	0	74	0	Never	1	4.4	4.3	38.801	0	0	18.9876	1	0	6
277	0	56	0	Never	1	4.7	3.4	38.801	0	0	23.516	1	1	6
278	0	85	0	Former	0	5.8	9	42.08	0	0	19.6249	1	0	4
279	0	62	1	Never	1	5.1	5.3	45.359	0	0	28.259	1	1	6
280	0	62	0	Never	0	5.1	6.2	39.894	0	0	24.4925	1	1	6
281	0	69	0	Current	1	5.3	3.1	45.359	1	0	23.4751	1	1	8
282	0	84	1	Never	1	4.7	5.9	39.894	0	0	19.8628	1	0	4
283	0	52	0	Former	1	4.4	3.2	35.522	0	0	22.032	1	0	5
284	0	59	1	Former	1	5.4	5.7	40.987	0	0	25.7383	1	1	4
285	0	87	0	Current	1	4.7	9.7	43.173	0	0	18.4935	1	0	6
286	0	53	0	Current	1	4.8	3.9	42.08	1	0	25.2459	0	1	6
287	0	70	1	Former	1	4.9	5.6	39.894	0	0	31.3809	0	1	6
288	0	63	1	Never	0	4.4	8.9	34.429	0	0	20.9734	0	0	3
289	0	78	1	Never	0	4.9	8.7	43.173	0	0	26.6682	1	1	5
290	0	62	0	Never	1	5.1	5.4	38.801	1	0	21.91	1	0	7
291	0	47	1	Current	0	4.6	4.7	34.429	1	0	19.4909	0	0	2
292	0	78	1	Never	0	6	4.8	45.359	0	0	26.8315	1	1	5
293	0	54	0	Former	1	5.1	5.8	40.987	0	0	27.8724	0	1	5
294	0	57	1	Never	0	4.3	6.7	47.545	0	0	20.2562	0	0	2
295	0	80	0	Former	1	5.2	6	43.173	0	0	22.6956	1	0	6
296	0	48	1	Current	1	4.2	3.5	30.057	0	0	23.1385	0	1	3
297	0	51	0	Former	1	5.4	6.9	40.987	1	0	29.5092	1	1	6
298	0	76	0	Former	0	4.7	6	26.778	0	0	26.9371	1	1	6
299	0	53	0	Never	1	4.8	8.8	42.08	0	0	26.0135	1	1	6
300	0	41	1	Never	0	4.8	6.5	39.894	0	0	26.0482	0	1	2
301	0	82	1	Current	1	4	9.6	37.708	0	0	20.6601	1	0	5
302	0	43	0	Former	0	5.3	3.5	39.894	0	0	27.6697	0	1	3
303	0	57	1	Never	0	4.5	7	39.894	1	0	23.0323	1	1	5
304	0	73	0	Current	1	5.1	2.1	35.522	0	0	24.3218	1	1	7
305	0	57	0	Never	0	4.9	4.6	34.429	0	0	23.5902	0	1	4
306	0	77	0	Never	0	5.6	6	39.894	0	0	23.3402	1	1	6
307	0	59	1	Former	0	4.7	4.5	43.173	1	0	23.2796	0	1	4
308	0	52	1	Never	0	4.5	4.7	38.801	1	0	22.9023	1	0	4
309	0	62	0	Never	1	5	5.8	45.359	0	0	23.9735	1	1	7
310	0	75	0	Former	0	3.9	5	37.708	0	0	24.5519	0	1	5
311	0	63	0	Current	0	5.3	2.3	38.801	0	0	24.1117	0	1	5
312	0	85	1	Never	1	5.6	7	42.08	0	0	25.8978	1	1	6
313	0	76	1	Never	0	5.1	8.1	42.08	0	0	16.9589	1	0	4
314	0	45	0	Never	1	6	6.5	44.266	0	0	24.3092	0	1	4
315	0	55	0	Never	1	4.9	7.9	42.08	0	0	26.2137	1	1	5
316	0	78	1	Never	0	4.3	3	38.801	0	0	16.7728	0	0	3
317	0	48	0	Never	1	5.8	8.2	43.173	0	0	22.5963	0	0	3
318	0	52	1	Never	1	4.4	3.7	38.801	1	0	22.2306	0	0	4
319	0	84	0	Never	0	4.8	1.1	38.801	0	0	22.331	1	0	5
320	0	61	0	Never	1	5.3	3.3	40.987	1	0	22.6582	0	0	6
321	0	81	1	Never	1	5	10.2	42.08	0	0	30.8057	1	1	7
322	0	49	0	Former	1	4.9	5.6	35.522	0	0	23.8681	1	1	4
323	0	58	1	Never	0	4.5	4.9	43.173	0	0	21.0409	0	0	2
324	0	57	0	Current	1	5	7.7	44.266	0	0	27.1947	1	1	5
325	0	74	0	Never	0	5	5.7	42.08	1	0	24.1197	1	1	6
326	0	53	1	Never	1	4.3	4.1	38.801	1	0	25.3565	1	1	5
327	0	46	0	Never	0	4.8	3.2	38.801	0	0	28.686	0	1	3
328	0	78	0	Former	0	4.6	4	39.894	0	0	22.2816	0	0	4
329	0	63	1	Never	0	4.3	4.6	44.266	1	0	20.4529	0	0	4
330	0	62	1	Never	0	5.1	3.5	40.987	0	0	23.3186	1	1	5
331	0	54	0	Former	0	5	4.5	38.801	0	0	24.6355	1	1	5
332	0	60	1	Never	1	5	6.4	42.08	0	0	22.0352	1	0	5
333	0	73	0	Never	0	4.4	4.5	36.615	1	0	20.8198	1	0	6
334	0	61	0	Former	1	4.2	2.1	38.801	0	0	19.6752	0	0	5
335	0	47	0	Never	1	4.5	5.4	34.429	0	0	27.236	0	1	4
336	0	61	0	Former	1	5.6	6.6	36.615	0	0	24.8573	1	1	7
337	0	79	0	Never	1	5.8	6.3	44.266	0	0	23.3621	1	1	6
338	1	60	1	Never	1	6.5	11.3	50.824	1	0	28.0286	0	1	6
339	0	51	1	Never	0	5.5	6.1	42.08	1	0	24.9002	0	1	4
340	0	54	1	Never	1	4.4	5.6	38.801	1	0	21.2585	0	0	4
341	0	52	0	Former	1	4.4	9.5	40.987	0	0	27.2266	0	1	5
342	0	75	1	Never	0	4.5	3.3	35.522	0	0	25.8138	1	1	4
343	0	61	1	Never	1	4.5	6	40.987	0	0	19.7049	0	0	4
344	0	71	1	Never	0	4.8	9.7	44.266	0	0	22.5	0	0	3
345	0	50	1	Never	1	5.4	4.3	44.266	1	0	23.3241	0	1	5
346	0	46	0	Never	1	5	6.6	43.173	0	0	24.0758	0	1	4
347	0	70	1	Never	0	5	3.8	40.987	0	0	24.7011	1	1	5
348	0	83	0	Never	0	5.6	6.9	32.243	0	0	24.4548	1	1	6
349	0	80	0	Never	1	5.1	6.8	39.894	0	0	23.3461	1	1	7
350	0	54	0	Never	0	5.5	4.9	39.894	1	0	24.8975	0	1	5
351	0	43	0	Current	1	4.7	2.5	37.708	0	0	23.7822	0	1	4
352	0	49	1	Never	0	4.4	4.3	40.987	1	0	18.4213	0	0	2
353	0	49	0	Never	0	4.4	3.6	37.708	1	0	22.5632	0	0	3
354	0	54	1	Never	0	4.9	5.1	42.08	1	0	20.7323	0	0	3
355	0	41	0	Current	0	3.8	2.6	37.708	0	0	22.9415	0	0	2
356	0	60	0	Never	1	4.9	5	31.15	0	0	23.658	0	1	6
357	0	58	0	Former	0	5.4	6.3	39.894	1	0	23.5362	1	1	6
358	0	72	1	Never	0	5	6.3	39.894	0	0	21.4672	1	0	4
359	0	83	0	Former	0	4.3	2.4	39.894	0	0	19.4636	1	0	5
360	0	70	1	Never	1	4.6	7.4	38.801	0	0	20.7297	0	0	4
361	0	79	0	Former	1	4.8	9.2	43.173	0	0	19.2639	1	0	6
362	0	57	0	Never	1	5	6.3	38.801	0	0	21.4158	0	0	4
363	0	59	1	Never	1	4.5	6.5	36.615	0	0	26.4307	0	1	4
364	0	79	1	Never	0	4.4	5.3	36.615	0	0	22.6738	1	0	4
365	0	61	1	Never	1	4.6	4.9	37.708	1	0	23.9905	0	1	6
366	0	56	1	Never	1	4.5	5.9	33.336	1	1	34.7222	1	1	8
367	0	64	0	Never	0	5.7	7.2	39.894	1	0	29.5733	1	1	6
368	0	77	0	Former	1	4.6	6.2	35.522	0	0	24.1711	1	1	6
369	0	69	1	Current	0	5.3	5.9	37.708	0	0	21.9251	0	0	3
370	0	49	1	Never	1	5.1	5.2	37.708	1	0	24.1357	0	1	4
371	0	70	0	Former	0	4.8	7.9	38.801	0	0	30.4135	1	1	7
372	0	75	1	Never	1	4.9	5.3	37.708	0	0	20.2594	1	0	5
373	0	58	1	Never	1	5.1	6.8	39.894	1	0	21.2405	1	0	4
374	0	55	1	Never	1	5.5	5.9	42.08	1	0	27.8759	0	1	5
375	0	49	1	Never	1	4	3.2	37.708	0	0	20.8402	0	0	2
376	0	80	0	Former	0	5.1	8.3	43.173	0	0	22.4698	1	0	5
377	0	79	0	Never	1	4.7	4.3	36.615	0	0	21.4761	1	0	6
378	0	52	1	Never	0	4.5	5.5	38.801	0	0	27.8998	0	1	3
379	0	42	1	Never	1	5.4	8.8	39.894	1	0	24.3204	0	1	4
380	0	68	1	Never	0	4.9	8	35.522	0	0	25.9576	0	1	4
381	0	51	1	Never	1	5	3.6	33.336	0	0	24.4982	0	1	4
382	0	58	1	Never	0	4.2	7.1	35.522	0	0	19.0596	1	0	2
383	0	74	1	Never	1	4.7	7.9	39.894	0	0	28.4655	1	1	6
384	0	79	0	Never	1	4.7	4.9	34.429	0	0	24.6071	1	1	7
385	0	50	1	Never	1	4.6	6.1	39.894	0	0	27.7411	1	1	5
386	0	53	0	Former	0	4.8	6.1	38.801	0	0	21.9286	0	0	3
387	0	74	0	Former	0	5.5	7.8	42.08	0	0	25.6985	1	1	5
388	0	49	0	Former	1	6.5	9.3	48.638	1	0	26.1236	0	1	5
389	0	50	1	Former	1	4.8	4.3	37.708	0	0	24.2722	0	1	4
390	0	61	1	Never	1	4.8	4.5	42.08	0	0	24.2815	0	1	5
391	0	52	1	Never	0	4.7	6.2	35.522	0	0	19.2197	0	0	2
392	0	64	1	Never	0	3.8	6.6	35.522	0	0	23.0142	0	1	4
393	0	75	0	Never	0	5.3	6.6	42.08	0	0	24.6598	1	1	6
394	1	75	1	Never	0	6.4	12.5	43.173	0	0	33.3595	1	1	6
395	0	62	1	Never	0	4.5	3.7	43.173	0	0	27.7463	1	1	5
396	1	83	1	Never	0	6.5	17.6	55.196	0	0	23.7128	1	1	5
397	0	81	1	Never	1	5.5	8.3	43.173	0	0	23.0801	1	1	6
398	0	61	0	Never	0	5.2	6.1	36.615	1	0	23.1184	0	1	6
399	0	87	0	Former	0	5.1	3.6	35.522	0	0	21.0052	1	0	5
400	0	51	1	Never	0	4.6	4.9	38.801	0	1	25.0634	0	1	4
401	0	80	0	Former	1	5.3	5.4	43.173	0	0	20.3366	0	0	5
402	0	48	0	Never	1	4.9	5.2	39.894	0	0	25.3442	0	1	4
403	0	77	1	Former	0	5	6.8	43.173	0	0	21.9732	1	0	4
404	0	60	1	Never	0	5.2	8.2	45.359	0	0	20.34	1	0	4
405	0	48	1	Never	1	4.8	5.5	43.173	0	0	24.4355	0	1	3
406	0	59	0	Never	0	5	4.9	32.243	1	0	23.0396	0	1	5
407	0	81	0	Former	1	5.2	5.6	38.801	0	0	26.7743	1	1	7
408	0	63	0	Never	0	5.8	3.5	42.08	1	0	25.9349	0	1	6
409	0	56	1	Never	0	4.3	5.7	31.15	0	0	23.7888	1	1	3
410	0	73	1	Never	1	4.8	6.3	43.173	1	0	24.6304	0	1	6
411	0	41	0	Former	0	4.1	4.4	35.522	0	0	23.382	1	1	3
412	0	61	1	Never	0	6.1	4.3	44.266	0	0	27.6543	1	1	5
413	0	58	0	Never	0	5.2	8.3	43.173	0	0	23.7551	0	1	4
414	0	56	0	Current	0	5.2	7.7	44.266	1	0	28.2756	0	1	5
415	0	48	1	Never	0	4.3	4.2	37.708	1	0	21.054	0	0	2
416	0	62	1	Never	1	5	6.4	44.266	0	0	22.4452	0	0	4
417	0	56	0	Former	1	5.8	6.2	38.801	0	0	27.1296	0	1	5
418	0	56	1	Never	1	4.3	4.6	38.801	1	0	20.8143	0	0	4
419	0	60	1	Never	1	4.8	6.1	42.08	0	0	24.7755	1	1	6
420	0	69	0	Former	0	5.6	5.3	46.452	0	0	26.274	1	1	6
421	0	72	1	Never	0	6.2	8.5	33.336	0	0	24.0854	1	1	5
422	0	42	0	Never	1	4	5.6	36.615	0	0	23.7618	0	1	4
423	0	70	1	Never	0	5	5.6	40.987	0	0	27.0353	0	1	4
424	0	48	1	Never	1	4.4	6.1	38.801	1	0	20.1508	0	0	3
425	0	53	1	Never	1	5.1	9.2	43.173	0	0	26.6887	0	1	4
426	1	69	1	Never	0	6.8	15.1	55.196	1	0	22.2883	1	0	5
427	0	73	0	Never	0	5.3	10.4	46.452	0	0	26.4278	1	1	6
428	0	41	0	Never	1	5.2	4.6	38.801	1	0	24.3854	0	1	5
429	0	53	1	Former	1	5	8.3	36.615	0	0	24.5843	0	1	4
430	0	58	1	Never	1	4	4.7	37.708	0	0	18.0878	0	0	3
431	0	61	1	Never	0	5	5.4	42.08	0	0	23.8898	1	1	5
432	0	76	1	Never	0	5.2	4.2	44.266	0	0	36.258	1	1	6
433	0	61	1	Never	0	4.7	7.5	38.801	0	0	23.4859	0	1	4
434	0	61	1	Never	1	5	7.1	44.266	1	0	26.8798	1	1	7
435	0	62	1	Former	1	5.2	5.1	42.08	0	0	25.7452	0	1	5
436	0	51	0	Former	0	5.3	5.2	42.08	0	0	27.6146	0	1	4
437	0	59	0	Former	1	4.9	6	37.708	0	0	31.4089	1	1	6
438	0	60	0	Current	0	4.7	4.2	24.592	1	0	24.6284	1	1	6
439	0	66	1	Never	0	4.1	6.7	40.987	0	0	25.7815	1	1	5
440	0	71	0	Former	0	5.7	9.4	39.894	0	0	25.6327	1	1	5
441	0	65	0	Never	0	5	3.7	46.452	0	0	21.9639	0	0	4
442	0	54	0	Never	1	6	6.4	43.173	1	0	28.1469	1	1	6
443	0	51	0	Former	0	5.1	4.2	37.708	0	0	30.5247	1	1	6
444	0	57	0	Current	0	5	4.8	42.08	0	0	21.9959	0	0	3
445	0	47	0	Never	1	5	4.5	39.894	0	0	26.9055	0	1	4
446	0	45	0	Never	0	4.9	8.2	42.08	1	0	28.8569	0	1	4
447	0	59	0	Former	0	5.5	5.6	40.987	1	0	21.3338	1	0	5
448	0	64	1	Never	0	4.7	9.4	40.987	0	0	22.2073	0	0	3
449	0	45	1	Never	1	4.5	3.2	40.987	0	0	20.7487	0	0	2
450	0	56	0	Current	0	4.6	2.9	40.987	1	0	24.6551	0	1	5
451	0	53	0	Former	1	4.6	4.7	37.708	0	0	28.7635	0	1	5
452	0	48	1	Never	0	5.5	6.4	33.336	1	0	25.7708	0	1	3
453	0	45	1	Never	0	4.9	6.2	42.08	0	0	22.1718	0	0	1
454	0	60	0	Current	1	5.2	3.5	42.08	1	0	19.5302	0	0	6
455	0	62	0	Never	0	4.7	7.6	42.08	1	0	25.4589	1	1	7
456	0	53	1	Former	1	5.4	6	46.452	0	0	26.6967	0	1	4
457	0	58	1	Never	0	5.2	8.9	42.08	1	0	25.24	0	1	4
458	1	64	0	Current	0	6.1	13.7	45.359	1	0	29.3337	1	1	6
459	0	49	0	Never	0	3.9	3.9	39.894	0	0	23.7483	1	1	3
460	0	54	1	Never	1	4.5	5.2	40.987	0	0	21.4768	0	0	3
461	0	55	0	Never	0	5.1	3.8	39.894	1	0	24.2457	0	1	5
462	0	63	1	Never	0	4.7	7.2	40.987	1	0	25.9067	1	1	6
463	0	46	0	Former	1	5.4	5.1	37.708	0	0	22.9656	0	0	3
464	0	54	1	Never	0	4.5	3.4	37.708	0	0	20.1529	0	0	2
465	0	63	1	Never	0	4.7	11	37.708	1	0	24.8479	1	1	6
466	0	54	0	Never	1	4.9	5.9	37.708	0	0	20.6613	0	0	4
467	1	69	0	Never	1	10.4	19.8	77.056	0	0	26.8935	1	1	7
468	0	52	1	Never	0	4.2	7.3	32.243	0	0	22.2496	0	0	2
469	0	49	0	Never	0	4.9	3.6	42.08	1	0	23.1269	0	1	4
470	0	49	0	Never	1	5.4	4.3	36.615	0	0	26.4382	1	1	4
471	0	49	0	Never	1	4.6	5.5	39.894	0	0	21.8464	0	0	3
472	0	54	1	Never	1	4	3.7	40.987	0	0	23.9984	0	1	4
473	0	80	0	Never	0	5.3	7.9	43.173	0	0	20.8541	1	0	5
474	0	60	1	Never	0	4.2	4.8	32.243	0	0	18.718	0	0	3
475	1	60	0	Never	1	5.6	11.6	55.196	0	0	24.3132	1	1	7
476	0	48	1	Never	1	4.9	5.2	36.615	0	0	25.8591	0	1	3
477	0	57	1	Never	1	6.2	7	49.731	0	0	28.573	1	1	5
478	0	49	1	Never	1	4.9	4.1	43.173	1	0	19.356	0	0	3
479	0	50	0	Never	1	5.7	4.3	45.359	1	0	23.3058	0	1	6
480	0	51	1	Never	0	5.6	5.6	45.359	1	0	23.6507	0	1	4
481	0	58	0	Former	1	4.9	6.7	43.173	0	0	25.8831	1	1	5
482	0	61	0	Never	0	4.5	5.5	38.801	0	0	26.7701	1	1	6
483	0	62	1	Never	0	4.6	5	36.615	0	0	23.279	1	1	5
484	1	60	1	Never	0	5.8	14.3	54.103	0	0	23.8953	0	1	4
485	0	60	1	Never	0	4.9	4.4	42.08	1	0	24.0497	0	1	5
486	0	40	0	Former	1	5.2	7	40.987	1	0	30.3765	0	1	6
487	1	66	1	Never	0	5.2	11.1	43.173	1	0	25.0811	1	1	6
488	0	74	0	Former	1	4.9	6	36.615	0	0	26.9099	1	1	7
489	0	75	1	Former	1	5.7	6.1	40.987	0	0	23.0029	0	1	5
490	0	74	0	Current	1	4.9	5.5	42.08	1	0	21.396	0	0	6
491	0	57	1	Never	0	4.8	8.1	38.801	0	0	24.7428	1	1	4
492	0	62	1	Never	1	4.7	7.5	38.801	0	0	29.9676	1	1	5
493	0	61	0	Never	0	4.6	5.3	36.615	0	0	21.9021	0	0	4
494	0	61	1	Never	1	4.2	3.9	42.08	0	0	16.9229	0	0	4
495	0	43	0	Former	0	4.9	6.1	33.336	0	0	26.8829	1	1	3
496	0	61	1	Never	0	5.1	5.3	38.801	0	0	28.7354	0	1	4
497	0	43	0	Never	1	4.3	4.7	35.522	0	0	22.0687	0	0	3
498	1	62	1	Current	1	6.9	16.7	49.731	0	0	32.3823	0	1	6
499	0	47	0	Never	0	4.6	8.5	39.894	0	0	34.7222	1	1	5
500	0	58	1	Never	1	4.2	5.3	39.894	0	0	22.3883	1	0	3
501	0	41	1	Never	0	4.4	4	38.801	0	0	18.4462	0	0	1
502	0	64	1	Never	0	5.3	6.5	31.15	0	0	23.6119	1	1	5
503	0	54	1	Never	1	5.1	5.3	42.08	1	0	21.8038	0	0	4
504	0	56	1	Never	1	4.6	7.4	42.08	0	0	21.1477	0	0	3
505	0	43	1	Never	1	4.5	7.2	39.894	1	0	26.8601	0	1	4
506	0	83	1	Never	0	5.1	6.4	42.08	0	0	26.7009	1	1	4
507	0	70	0	Former	0	5.6	7.2	51.917	0	0	26.3256	1	1	6
508	0	73	0	Never	0	5.6	6.4	47.545	0	0	22.6355	0	0	4
509	0	50	1	Never	1	4.7	5.6	34.429	0	0	27.7037	1	1	4
510	0	41	0	Former	1	4.5	5.4	39.894	1	0	19.4135	0	0	4
511	0	51	0	Never	1	5	7.9	37.708	0	0	21.461	1	0	5
512	0	57	0	Former	0	5.4	6.1	46.452	0	0	25.4647	0	1	4
513	1	80	1	Never	0	5.6	13.2	53.01	0	0	35.7366	1	1	6
514	0	42	1	Former	0	5	3.6	35.522	0	0	20.1132	0	0	1
515	1	75	0	Former	1	5.7	12.3	45.359	0	0	21.4227	1	0	5
516	0	42	1	Never	0	4	4.1	35.522	0	0	16.7902	0	0	1
517	0	51	0	Former	1	5.2	4.7	37.708	0	0	22.6535	0	0	4
518	0	42	0	Former	1	4.2	4.5	36.615	0	0	29.3077	0	1	4
519	0	67	0	Never	1	4.8	4.4	36.615	0	0	18.8874	1	0	5
520	0	58	1	Never	1	5.1	7.7	38.801	0	0	22.7484	1	0	3
521	0	52	0	Never	1	5.6	5	51.917	0	0	30.0117	1	1	7
522	0	54	0	Former	0	5.1	5.4	40.987	1	0	24.3313	0	1	5
523	0	51	1	Never	0	4.8	4.2	34.429	0	0	26.3204	0	1	3
524	0	52	0	Never	1	4.8	8.9	38.801	0	0	22.8305	1	0	5
525	0	62	1	Never	0	4.8	6	35.522	0	0	22.3287	0	0	3
526	1	50	0	Current	1	14.3	19.9	100.009	0	0	39.704	1	1	6
527	0	45	0	Former	0	4.9	4.8	44.266	0	0	25.6152	0	1	3
528	0	79	0	Never	0	4.7	5.2	26.778	0	0	27.845	1	1	6
529	0	53	1	Never	1	4.5	7.2	37.708	1	0	21.3078	0	0	4
530	0	65	1	Never	0	5	7.1	42.08	0	0	18.6983	1	0	4
531	0	54	0	Current	0	5.1	7.9	50.824	1	0	27.5888	1	1	6
532	0	51	1	Never	0	4.6	7.7	40.987	0	0	26.2011	0	1	3
533	1	78	0	Never	1	5.1	12.3	39.894	0	0	27.299	0	1	6
534	0	54	1	Never	0	5.7	6	36.615	0	0	19.6146	0	0	2
535	0	48	0	Former	0	5.7	5.1	42.08	0	0	40.2389	1	1	6
536	0	42	0	Never	0	4.9	2.8	40.987	0	0	19.436	0	0	2
537	0	53	0	Never	0	5.2	7.2	34.429	0	0	24.5697	1	1	5
538	0	40	0	Current	0	4.7	6.2	38.801	0	0	22.1007	0	0	2
539	0	56	1	Never	1	4.7	3.8	38.801	0	0	22.019	0	0	3
540	0	43	1	Never	0	4.5	6.9	34.429	1	0	28.6946	0	1	3
541	1	77	0	Current	1	4.7	14.3	46.452	0	0	24.0436	1	1	7
542	0	57	0	Never	0	4.4	6.2	37.708	1	0	21.0749	1	0	5
543	0	57	1	Never	1	5.1	5.5	36.615	0	0	23.4042	0	1	4
544	0	45	0	Never	0	5.4	6.8	40.987	1	0	32.2211	0	1	5
545	0	50	0	Former	1	6	8	34.429	1	0	31.0387	1	1	7
546	0	43	0	Never	0	5	7.5	36.615	0	0	18.709	0	0	2
547	0	74	0	Former	0	4.5	5.7	40.987	0	0	22.5684	1	0	4
548	0	68	0	Former	0	4.2	5	37.708	0	0	21.3668	1	0	5
549	0	60	1	Never	1	4	3.8	38.801	0	0	22.4744	0	0	4
550	0	57	1	Never	1	4.9	8.3	44.266	0	0	24.1889	1	1	5
551	1	57	0	Current	1	5.4	12.4	50.824	1	0	23.2874	1	1	6
552	0	48	1	Never	0	4.7	2.8	37.708	1	0	24.6262	0	1	3
553	0	54	1	Never	0	4.9	5.6	44.266	1	0	26.4499	0	1	4
554	0	60	1	Never	0	4.5	4.8	44.266	0	0	23.4183	1	1	5
555	0	85	1	Former	1	4.8	5.1	39.894	0	0	21.4735	1	0	5
556	0	69	1	Never	0	5.1	7.7	48.638	0	0	26.6204	0	1	4
557	1	41	0	Never	1	12	17.8	74.87	0	0	34.745	1	1	6
558	0	47	0	Never	1	4.7	3.4	37.708	0	0	16.196	0	0	3
559	0	60	0	Former	0	5.3	5.2	35.522	0	0	22.9995	0	1	4
560	0	55	1	Never	1	4.8	4.7	40.987	0	0	22.8698	0	0	3
561	0	82	0	Former	1	5	6.1	27.871	0	0	24.3617	1	1	7
562	0	67	1	Never	0	4.3	7.5	37.708	0	0	22.813	1	0	4
563	0	63	1	Never	1	4.5	5.3	40.987	0	0	19.2048	0	0	4
564	0	61	0	Current	0	4.9	6.8	44.266	0	0	26.1565	1	1	6
565	0	70	0	Former	0	5.5	2.1	46.452	0	0	23.9872	0	1	5
566	0	42	0	Never	1	4.6	5.3	37.708	0	0	22.1307	1	0	3
567	0	50	0	Never	0	5.1	6.6	44.266	0	0	a	1	0	4
568	0	58	0	Former	0	4.9	7	43.173	0	0	26.4264	1	1	5
569	0	48	0	Current	0	4.4	3.3	42.08	0	0	19.2804	0	0	2
570	0	46	1	Never	0	5.5	5.5	39.894	1	0	26.0166	0	1	3
571	0	60	1	Never	1	5.1	4.5	42.08	1	0	20.9012	0	0	5
572	0	46	1	Never	1	5.2	4	37.708	0	0	21.1186	0	0	2
573	0	54	0	Former	1	5.3	5.8	36.615	1	0	26.4006	1	1	7
574	0	47	0	Never	1	4.8	2.1	39.894	1	0	22.7133	0	0	4
575	0	60	0	Never	0	4.9	4.3	43.173	1	0	26.1769	1	1	7
576	0	58	0	Never	1	4.7	5.6	37.708	0	0	30.634	1	1	7
577	0	83	0	Never	1	6.1	6.3	38.801	0	0	23.4176	0	1	6
578	1	62	1	Never	1	7.4	18.1	60.661	0	0	23.6891	1	1	6
579	0	61	0	Current	1	4.8	5.7	39.894	0	0	18.932	0	0	5
580	0	48	0	Former	1	6.2	4.1	46.452	0	0	25.3985	0	1	4
581	0	63	0	Never	1	4.7	7.1	39.894	0	0	24.3141	0	1	6
582	0	60	0	Never	0	5.1	3.7	45.359	0	0	31.3248	1	1	7
583	0	52	1	Never	1	4.7	4.9	38.801	0	0	26.6623	0	1	4
584	0	44	1	Never	1	5.2	5.9	38.801	1	0	26.9811	0	1	4
585	0	62	0	Never	0	4.7	6.8	30.057	1	0	22.3125	0	0	5
586	0	59	0	Never	0	5.5	5.3	39.894	0	0	20.9	0	0	3
587	0	54	0	Current	1	4.6	4.9	39.894	0	0	20.216	1	0	5
588	0	48	0	Never	0	4.5	3.5	45.359	1	0	24.0014	0	1	4
589	0	42	1	Current	1	4.1	9.5	38.801	0	0	20.9675	0	0	2
590	0	55	1	Never	0	4.9	5.3	38.801	0	1	19.144	1	0	4
591	0	63	0	Current	1	4.9	8	35.522	0	0	26.4377	1	1	7
592	0	43	0	Never	1	5	5.3	43.173	0	0	28.0894	0	1	4
593	0	62	1	Never	0	4.8	4.5	42.08	1	0	19.3957	0	0	4
594	0	56	0	Never	0	5.5	9.5	40.987	0	0	24.2149	1	1	4
595	0	62	1	Never	1	4.9	4.1	38.801	0	0	22.5799	0	0	4
596	1	65	0	Former	1	6.7	15.6	48.638	0	0	30.3799	1	1	8
597	0	48	1	Never	1	4.4	3.3	44.266	0	0	21.8719	0	0	2
598	0	51	1	Never	0	5.3	6.4	42.08	0	0	19.5312	0	0	2
599	0	54	0	Former	1	4.9	4.3	40.987	0	0	24.2057	0	1	5
600	0	42	1	Never	1	4.8	4.9	33.336	1	0	20.1143	0	0	3
601	0	48	0	Never	1	5.1	4.5	37.708	0	0	22.5076	0	0	3
602	0	61	0	Never	1	5	2.6	36.615	0	0	24.5923	0	1	6
603	0	46	1	Never	1	4.5	5	34.429	0	0	21.7154	0	0	2
604	0	57	1	Never	0	5.2	5.9	37.708	1	0	26.4782	0	1	4
605	0	59	0	Former	0	5	6.7	36.615	0	0	20.9242	0	0	3
606	0	60	0	Never	1	5.2	7.8	37.708	1	0	26.3465	0	1	7
607	0	73	1	Never	0	6.5	10.1	54.103	0	0	24.9328	1	1	5
608	0	63	1	Never	0	5.1	5.8	39.894	0	0	20.8869	0	0	3
609	0	57	1	Never	0	4.9	2.9	40.987	0	0	25.0069	1	1	4
610	0	71	0	Former	0	4.5	6.3	36.615	0	0	22.521	1	0	4
611	0	61	1	Never	0	4.7	4.2	38.801	0	0	22.7287	1	0	4
612	0	58	0	Never	0	4.9	6.4	43.173	0	0	25.9563	0	1	4
613	0	64	0	Current	1	5.4	5.4	39.894	0	0	23.2026	0	1	6
614	0	78	0	Former	1	5.5	7.7	42.08	0	0	25.3209	0	1	6
615	0	69	0	Former	0	4.7	7.3	43.173	1	0	20.1669	0	0	5
616	0	54	1	Current	0	4.5	3	45.359	1	0	28.7505	0	1	4
617	0	48	1	Never	0	4.4	7.2	36.615	0	0	29.1603	0	1	2
618	0	43	1	Never	0	4.6	6.2	45.359	1	0	26.2703	0	1	3
619	0	44	0	Never	1	4.6	5.1	39.894	1	0	25.8191	0	1	5
620	0	70	0	Former	0	5.6	5.7	47.545	0	0	25.4995	1	1	6
621	0	63	0	Never	0	5.1	4.9	44.266	1	0	27.7282	0	1	6
622	0	54	1	Never	1	5.3	5.1	39.894	1	1	23.2483	0	1	6
623	0	77	0	Never	1	5.3	6	44.266	0	0	27.3757	1	1	7
624	0	44	0	Current	1	5	5.5	42.08	0	0	22.3571	0	0	3
625	0	46	0	Never	1	4.9	4	40.987	0	0	22.8301	0	0	3
626	0	42	1	Never	1	4.9	3.2	39.894	0	0	19.7979	0	0	2
627	0	42	0	Current	1	4.6	5.8	42.08	0	0	21.9529	0	0	3
628	0	61	0	Former	1	5.1	9.3	48.638	0	0	29.6354	0	1	6
629	1	53	0	Former	0	10.7	22.5	91.265	1	0	28.1168	1	1	6
630	0	43	0	Former	1	4.9	6	44.266	0	0	26.39	0	1	4
631	0	46	0	Former	0	4.7	7.8	38.801	0	0	25.6102	0	1	3
632	0	73	0	Former	0	6.3	5.4	31.15	0	0	26.6123	1	1	6
633	0	57	1	Never	0	4.6	3.9	39.894	0	0	21.4209	1	0	3
634	0	63	1	Never	0	5.1	8.6	38.801	1	0	27.8657	1	1	6
635	0	63	0	Never	0	5.1	6	44.266	0	0	23.7805	1	1	6
636	0	58	0	Former	0	5	5.5	39.894	0	0	20.5232	0	0	3
637	0	55	0	Never	1	5	5.7	40.987	0	0	26.0247	1	1	6
638	0	57	1	Never	1	6.4	11	51.917	0	0	22.0957	0	0	3
639	0	51	0	Never	0	5	6.2	40.987	0	0	24.7278	1	1	4
640	0	55	0	Former	0	5	7.3	44.266	1	0	27.9016	1	1	5
641	0	48	0	Former	1	5.3	5.7	40.987	0	0	25.6214	0	1	4
642	0	64	0	Never	0	5.5	5.6	44.266	1	0	21.84	0	0	5
643	0	51	0	Never	0	5.4	7	46.452	0	0	24.4827	0	1	4
644	0	49	0	Never	0	5.5	8.7	44.266	0	0	27.2867	1	1	4
645	0	63	0	Current	0	5.4	3.8	51.917	1	0	24.6755	1	1	6
646	0	74	1	Never	0	4.6	6.4	43.173	0	0	23.6971	0	1	4
647	0	54	1	Never	0	4.4	3.4	38.801	0	0	23.1489	0	1	3
648	0	47	1	Never	1	4.7	4.9	36.615	0	0	21.9966	0	0	2
649	0	47	1	Never	1	4.8	6.1	35.522	0	0	20.938	0	0	2
650	0	50	1	Never	1	4.1	5.1	36.615	1	0	23.3176	0	1	5
651	0	77	1	Never	0	4.3	4.2	37.708	0	0	22.1643	0	0	3
652	0	51	0	Current	1	5.5	9.3	46.452	0	0	27.3734	0	1	5
653	0	59	0	Former	0	6.1	9.8	38.801	1	0	26.6216	1	1	6
654	0	43	0	Current	0	5.1	6.7	42.08	0	0	23.0551	0	1	3
655	0	75	0	Former	1	6.3	9.7	54.103	0	0	28.2731	1	1	6
656	0	58	0	Former	1	5.1	6.6	38.801	1	0	26.6573	0	1	6
657	0	60	1	Never	1	4.7	6.5	40.987	0	0	22.4589	0	0	4
658	0	61	1	Never	0	5.9	10.4	46.452	1	0	28.2522	1	1	6
659	0	49	0	Never	0	4.9	6.8	37.708	1	0	25.5098	0	1	4
660	0	60	1	Never	1	5.5	11	51.917	0	0	23.9624	1	1	5
661	0	74	1	Never	0	4.7	5.8	40.987	0	0	22.8937	0	0	3
662	0	50	1	Never	1	4.7	7.1	38.801	0	0	24.2079	0	1	4
663	0	81	0	Former	0	4.9	6.3	42.08	0	0	21.8066	1	0	5
664	0	49	0	Never	0	4.8	5	36.615	1	0	21.0113	0	0	3
665	0	52	0	Never	0	4.7	5	42.08	1	0	21.9726	0	0	4
666	0	56	0	Never	0	5	3.1	45.359	0	0	21.5856	0	0	3
667	0	57	0	Former	1	5	7.2	42.08	0	0	24.3145	0	1	5
668	0	42	1	Never	1	4.5	4.7	36.615	0	0	24.0765	0	1	3
669	0	55	1	Never	1	5.6	5.2	47.545	1	0	25.7897	0	1	5
670	0	67	1	Former	0	6	5.2	46.452	0	0	23.7863	1	1	5
671	0	52	0	Never	0	4.8	5.2	43.173	1	0	24.7586	0	1	5
672	0	78	1	Never	0	4.8	4.3	43.173	0	0	21.3387	0	0	3
673	0	63	0	Never	1	5.2	4.1	40.987	1	0	19.4145	0	0	6
674	0	47	0	Never	1	4.9	4.5	39.894	1	0	27.4861	0	1	5
675	0	52	0	Former	1	4.5	6.8	42.08	0	0	22.7407	0	0	4
676	1	71	1	Never	0	6.9	15.9	46.452	0	0	30.6441	1	1	6
677	0	45	1	Never	0	4.9	3.6	43.173	0	0	20.6043	0	0	1
678	0	70	0	Never	0	5.1	5.6	45.359	0	0	22.9555	0	0	4
679	0	55	1	Never	1	4.5	4.6	44.266	0	0	20.216	0	0	3
680	0	58	1	Never	1	4.7	4.2	43.173	1	0	23.834	0	1	5
681	0	68	1	Never	0	5.2	6.8	43.173	0	0	24.7329	0	1	4
682	0	62	0	Former	0	4.2	4.1	31.15	0	0	20.2771	0	0	4
683	0	43	0	Current	1	4.4	2.7	44.266	0	0	23.3985	0	1	4
684	0	61	1	Never	0	4.4	5.9	44.266	0	0	23.8135	0	1	4
685	0	50	1	Never	1	5	4.4	38.801	0	0	19.8882	1	0	4
686	0	60	0	Former	1	5.4	4.7	40.987	0	0	23.2534	0	1	6
687	0	71	0	Never	1	5.2	10.2	56.289	1	0	22.3118	1	0	7
688	1	70	1	Never	1	7	5.3	50.824	0	0	26.3583	1	1	6
689	0	48	1	Never	0	4.5	5.4	39.894	0	0	21.916	0	0	1
690	0	66	0	Current	0	6	5.6	30.057	0	0	22.0098	1	0	4
691	0	54	1	Never	0	4.4	4.6	39.894	1	0	22.7484	1	0	3
692	0	51	0	Never	1	5.3	6.6	40.987	1	0	29.5656	0	1	6
693	0	53	1	Never	1	4.8	5.4	43.173	0	0	23.3115	0	1	4
694	0	48	0	Never	1	4.5	3.5	40.987	1	0	28.8992	0	1	5
695	0	61	1	Never	0	4.6	5.2	42.08	1	0	26.3713	1	1	5
696	0	43	0	Never	0	4.8	5.4	23.499	0	0	26.8093	0	1	3
697	0	40	1	Never	0	4.8	5.6	39.894	0	0	19.6616	0	0	1
698	0	52	1	Never	1	4.9	8	43.173	1	0	24.937	1	1	6
699	0	55	1	Never	1	4.9	8.3	40.987	0	0	18.6309	0	0	3
700	0	47	1	Never	0	4.3	5.5	40.987	0	0	26.0233	0	1	2
701	0	74	1	Never	0	5.2	6.1	40.987	0	0	24.4517	1	1	5
702	0	47	1	Current	0	4.6	2.3	34.429	1	0	24.9229	0	1	3
703	0	43	1	Never	0	4.4	5.8	37.708	0	0	18.7375	0	0	1
704	0	72	1	Former	0	4.2	4.5	39.894	0	0	26.0273	0	1	4
705	0	53	0	Never	1	4.3	3.9	40.987	0	0	21.7918	0	0	4
706	0	63	0	Former	1	5	7.8	36.615	0	0	28.8016	1	1	6
707	0	46	0	Former	1	5	5	35.522	1	0	23.4472	0	1	5
708	0	52	1	Never	0	4.9	6.4	39.894	0	0	20.7135	0	0	2
709	0	53	1	Former	1	5.6	5.3	40.987	1	0	22.0107	0	0	4
710	0	60	1	Never	0	5.4	5.8	44.266	0	0	22.3736	0	0	3
711	0	53	1	Never	0	4.4	4.3	37.708	0	0	19.5349	0	0	2
712	0	51	0	Never	0	6.6	6.7	49.731	0	0	31.405	0	1	5
713	0	47	0	Never	1	4.7	3.8	38.801	0	0	24.5733	0	1	4
714	0	72	1	Never	0	5.4	7.3	40.987	0	0	25.4909	1	1	5
715	0	58	1	Never	0	5.4	8.4	45.359	1	0	27.6247	0	1	4
716	0	57	0	Former	0	5.4	6.5	43.173	0	0	33.9424	0	1	5
717	0	47	1	Never	0	5	7.3	43.173	0	0	18.6614	0	0	1
718	0	60	0	Never	0	5.7	7.4	46.452	1	0	20.148	0	0	5
719	0	53	0	Former	1	4.7	3.3	43.173	1	0	23.046	0	1	6
720	0	54	0	Never	0	5	6.2	35.522	1	0	32.7048	1	1	7
721	0	42	0	Current	1	5	4.7	38.801	0	0	22.9741	0	0	3
722	0	57	1	Never	0	5.2	7.5	40.987	0	0	32.9224	0	1	4
723	0	52	0	Former	1	5	7.3	42.08	0	0	25.7287	0	1	5
724	0	44	1	Never	0	4	7.4	36.615	1	0	25.5263	0	1	3
725	0	41	0	Never	0	4.1	3.8	38.801	0	0	25.3959	0	1	3
726	0	56	1	Never	0	4.9	6	40.987	0	0	23.2861	0	1	3
727	0	59	0	Former	0	5.6	6	43.173	1	0	22.3817	0	0	4
728	0	42	0	Never	1	5	5	37.708	0	0	25.9023	1	1	5
729	0	42	0	Never	1	5.6	5.4	39.894	0	0	22.4789	0	0	3
730	0	55	1	Never	0	4.6	6.2	42.08	1	0	22.7058	0	0	3
731	0	61	0	Former	1	5.7	9.8	54.103	1	0	20.7396	0	0	6
732	0	49	1	Never	1	4.6	5.2	38.801	0	0	23.1385	0	1	3
733	0	54	1	Never	0	5.2	5.2	40.987	0	0	23.3176	0	1	3
734	0	52	1	Current	0	4.7	5.1	40.987	0	0	22.2467	1	0	3
735	0	56	1	Never	0	4.2	5.1	39.894	1	0	20.2771	0	0	3
736	0	64	0	Current	1	5.2	6.4	44.266	0	0	23.4845	1	1	7
737	0	60	0	Never	1	4.9	4.7	40.987	0	0	20.153	1	0	6
738	0	59	1	Never	0	4.7	7.9	43.173	0	0	30.0959	1	1	5
739	0	58	0	Current	1	5.1	5.3	40.987	0	0	25.2065	0	1	5
740	0	58	1	Never	1	6.9	7.4	47.545	1	0	27.1277	1	1	6
741	0	43	0	Former	0	5.2	3.5	44.266	1	0	20.4722	0	0	3
742	0	46	1	Never	1	4.4	4.8	37.708	0	0	22.6872	0	0	2
743	0	47	1	Never	0	4.8	4.7	39.894	1	0	21.5742	0	0	2
744	0	52	1	Never	0	4.9	8.7	45.359	1	0	23.947	1	1	5
745	0	58	1	Never	1	5.7	10.7	46.452	1	0	30.8879	1	1	7
746	0	59	1	Never	1	4.5	6	40.987	1	0	22.3948	0	0	4
747	0	53	1	Never	1	4.4	4.9	37.708	0	0	22.0957	0	0	3
748	0	56	1	Never	0	4.6	5	42.08	0	0	22.0029	1	0	3
749	0	50	1	Never	1	4.9	4.7	44.266	0	0	21.9056	0	0	3
750	0	42	0	Never	0	4.8	4.4	45.359	0	0	27.2552	0	1	3
751	0	47	0	Never	1	4.7	5.4	36.615	0	0	24.8535	1	1	5
752	0	59	1	Never	0	5	7.8	43.173	0	0	31.2174	0	1	4
753	0	62	1	Never	1	6.7	9.9	55.196	1	0	24.4828	0	1	6
754	0	65	0	Never	0	5.4	6.2	27.871	0	0	24.4039	1	1	6
755	0	60	0	Never	0	5.2	7.2	42.08	0	0	24.061	0	1	5
756	0	48	0	Former	0	5.5	5.7	34.429	0	0	21.8201	0	0	2
757	0	58	0	Never	1	5.5	5.4	43.173	0	0	24.88	0	1	5
758	0	41	0	Never	1	4.8	3.9	33.336	0	0	24.2294	0	1	4
759	0	45	1	Never	0	4.6	5.2	39.894	0	0	21.2703	1	0	2
760	0	56	1	Never	0	5.9	7.3	44.266	1	0	23.7526	0	1	4
761	0	58	1	Never	0	4.4	4.8	40.987	0	0	26.4574	0	1	3
762	0	57	1	Never	1	5.3	7.3	43.173	0	0	25.8551	1	1	5
763	0	58	1	Never	0	4.6	4.9	39.894	0	0	20.1051	0	0	2
764	0	52	1	Never	1	5	4.8	37.708	0	0	26.8595	1	1	5
765	0	53	0	Former	1	5.3	4.3	44.266	0	0	24.7992	1	1	6
766	0	52	1	Never	0	4.8	5	39.894	0	0	19.8481	0	0	2
767	0	73	1	Never	1	5.2	8.3	40.987	0	0	26.4878	1	1	6
768	0	54	0	Current	1	4.7	3.4	38.801	0	0	22.3015	0	0	4
769	0	66	0	Never	0	5.1	9.8	36.615	0	0	24.1056	1	1	6
770	0	43	1	Never	1	4.6	6.2	36.615	0	0	24.4696	0	1	3
771	0	66	0	Former	0	4.9	3.9	38.801	0	0	20.8245	1	0	4
772	0	56	1	Former	0	5.2	5.6	37.708	0	0	22.6097	0	0	2
773	0	55	0	Never	0	5.5	5.3	39.894	0	0	23.2323	0	1	4
774	0	62	1	Never	1	5	5.7	40.987	0	0	23.1302	1	1	6
775	0	42	1	Never	1	4.6	4.4	37.708	0	0	25.0462	0	1	3
776	0	43	0	Current	1	5.8	4.7	43.173	1	0	22.5846	0	0	4
777	0	78	1	Never	0	4.7	7.1	36.615	1	0	27.5902	1	1	6
778	0	47	0	Current	1	5.4	5.4	45.359	0	0	25.9568	0	1	4
779	0	61	1	Never	1	4.9	5.8	46.452	0	0	29.749	1	1	6
780	0	73	1	Never	1	4.2	7.5	46.452	0	0	19.8823	1	0	4
781	0	79	1	Never	1	5	2.6	43.173	0	0	20.2365	0	0	4
782	0	51	1	Never	0	5.3	5.4	39.894	0	0	21.1457	0	0	2
783	0	48	1	Never	0	5.5	7.2	44.266	0	0	21.3041	0	0	1
784	0	54	1	Never	0	5.3	8.7	43.173	1	0	24.7527	1	1	5
785	0	54	1	Never	1	5	7.5	39.894	0	0	28.5434	0	1	4
786	0	41	1	Never	1	4.3	6.3	39.894	1	0	21.3382	0	0	3
787	0	61	1	Never	0	4.9	7.2	39.894	0	0	27.4588	0	1	4
788	0	42	1	Never	1	5	6.1	28.964	0	0	26.5272	1	1	4
789	0	63	1	Never	1	4.4	6	44.266	0	0	21.5248	0	0	4
790	0	55	1	Never	1	4.4	7	40.987	1	1	23.9653	0	1	6
791	1	69	1	Never	1	5.6	11.5	50.824	1	0	28.8993	1	1	7
792	1	56	0	Never	0	12.1	24.3	83.614	1	0	27.3749	0	1	5
793	0	57	0	Former	1	5.9	9.1	40.987	0	0	25.3589	1	1	5
794	0	56	1	Never	1	4.9	7.2	39.894	0	0	21.7373	0	0	3
795	0	63	1	Never	0	5	6.8	39.894	0	0	19.7039	0	0	3
796	0	63	1	Never	1	5.4	6.9	36.615	0	0	25.7224	1	1	6
797	0	46	1	Never	1	5.3	3.2	39.894	1	0	28.1324	0	1	4
798	1	63	1	Never	1	5.4	11.3	46.452	0	0	23.5059	1	1	6
799	0	53	1	Never	1	4.5	6.9	34.429	0	0	22.787	0	0	3
800	0	59	1	Never	1	4.5	6.5	37.708	1	0	21.4772	0	0	4
801	0	48	0	Former	0	4.7	5.1	39.894	0	0	24.8029	0	1	3
802	0	61	0	Never	1	4.4	7	35.522	1	0	24.7234	1	1	8
803	0	60	1	Never	0	5.3	9.1	48.638	0	0	23.9111	0	1	4
804	0	56	0	Former	1	4.2	4.1	39.894	0	0	25.2321	0	1	5
805	0	56	1	Never	1	4.4	3.1	37.708	0	0	17.3752	0	0	3
806	0	51	0	Never	0	4.7	5.6	36.615	0	0	22.7907	0	0	3
807	0	62	1	Never	0	4.3	4.5	35.522	1	0	21.9442	0	0	4
808	0	81	0	Former	0	5.1	6.1	42.08	0	0	23.4385	1	1	6
809	0	56	1	Never	1	5.1	3.9	39.894	1	0	22.2717	1	0	5
810	0	63	1	Never	0	4.9	5.2	42.08	0	0	22.4701	1	0	4
811	0	53	0	Former	0	4.6	7.3	38.801	0	0	24.5038	0	1	4
812	0	55	0	Never	1	4.8	7.8	39.894	0	0	26.7038	0	1	5
813	0	45	0	Former	1	4.7	3.4	36.615	0	0	32.3019	0	1	5
814	0	53	1	Never	0	5.2	9.4	40.987	0	0	26.7683	1	1	4
815	0	47	1	Never	1	5	5.2	37.708	1	0	23.0681	0	1	4
816	0	48	1	Current	0	4.5	3.9	36.615	0	0	22.2565	1	0	2
817	0	50	1	Never	1	4.3	4.7	30.057	0	0	24.8242	0	1	4
818	0	50	1	Never	1	5	6.6	44.266	0	0	25.4813	1	1	5
819	0	54	0	Never	0	5.2	6.8	42.08	0	0	23.9162	0	1	4
820	1	52	0	Never	1	6.6	12.3	45.359	1	0	25.1396	1	1	7
821	0	58	1	Never	0	5.6	7.1	38.801	0	0	28.0355	0	1	3
822	0	56	0	Former	1	5.2	4.4	42.08	1	0	24.3564	0	1	6
823	0	56	0	Former	1	4.5	5.8	30.057	0	0	19.1022	0	0	4
824	0	55	0	Never	0	5	6.7	42.08	0	0	24.1322	0	1	4
825	0	52	0	Never	0	5.2	6.8	42.08	0	0	21.2493	0	0	3
826	0	45	1	Never	1	4.8	7.4	44.266	1	0	31.8413	0	1	5
827	0	58	0	Current	0	5	4.7	43.173	1	0	24.2067	0	1	5
828	0	62	1	Never	0	4.9	7.8	37.708	1	0	26.8036	0	1	5
829	0	42	0	Never	1	4.7	7.2	37.708	1	0	21.8529	0	0	4
830	0	54	1	Never	0	4.5	5.1	45.359	1	0	22.2296	0	0	3
831	0	66	0	Current	0	5	5.8	44.266	0	0	23.5446	0	1	5
832	0	48	0	Never	0	4.4	5.8	38.801	0	0	24.4024	0	1	3
833	0	53	1	Never	1	4.4	4	38.801	0	0	19.6491	0	0	3
834	0	49	1	Never	1	4.6	5.5	37.708	0	0	23.2316	0	1	3
835	0	62	0	Never	1	5.6	8	38.801	0	0	25.5588	1	1	6
836	0	57	1	Never	1	4.3	2.7	39.894	1	0	22.0142	0	0	4
837	0	56	1	Never	0	4.3	3.7	36.615	0	0	22.4518	0	0	2
838	0	47	1	Never	0	4.6	8.2	40.987	1	0	21.2478	0	0	2
839	0	44	1	Never	1	4.5	5.3	43.173	0	0	20.5632	0	0	2
840	0	55	1	Never	0	4.8	5.3	44.266	0	0	28.6372	1	1	4
841	0	62	0	Former	0	4.5	10.8	43.173	0	0	25.5993	1	1	6
842	1	64	0	Former	1	13.6	26.8	97.823	0	0	23.5149	0	1	6
843	0	47	0	Never	1	5	2.8	40.987	0	0	25.1229	0	1	4
844	0	52	1	Never	0	4.3	5.5	36.615	0	0	33.0687	0	1	4
845	0	84	1	Never	0	4.7	8.4	36.615	0	0	25.262	1	1	5
846	0	56	1	Never	0	4.6	4.8	39.894	0	0	19.1589	0	0	2
847	0	50	0	Current	0	5	4.7	44.266	0	0	24.7493	1	1	5
848	0	55	0	Never	1	5	6.7	39.894	0	0	24.8393	0	1	5
849	0	66	1	Never	0	4.8	7.6	47.545	0	0	28.0183	1	1	5
850	0	54	0	Never	1	4.8	5.7	38.801	0	0	21.182	0	0	4
851	0	54	0	Former	1	4.9	8.3	36.615	0	0	22.5443	0	0	4
852	0	61	0	Former	1	5.5	6.2	36.615	1	0	26.168	0	1	7
853	0	54	0	Former	1	4.8	7.6	42.08	0	0	25.8485	0	1	5
854	0	40	0	Former	1	4.9	5.5	40.987	0	0	28.3017	0	1	4
855	0	44	0	Current	1	4.6	5.2	38.801	0	0	33.2842	1	1	5
856	0	60	0	Former	1	4.9	5.1	43.173	0	0	20.5004	0	0	5
857	0	56	0	Never	0	5.6	6.4	39.894	1	0	23.5472	0	1	5
858	0	80	1	Never	1	5.4	5.4	42.08	0	0	25.0236	1	1	6
859	0	60	1	Never	0	5.9	8.4	50.824	0	0	33.557	1	1	6
860	0	41	0	Never	0	4.5	5.2	39.894	1	0	18.3597	0	0	3
861	0	60	1	Never	0	5.3	5.2	42.08	0	0	29.4586	0	1	4
862	0	50	1	Never	1	4.2	4.1	35.522	1	0	17.2987	0	0	4
863	0	41	1	Former	1	4.3	4.7	39.894	0	0	23.8598	0	1	3
864	0	74	1	Never	0	5.1	5.8	46.452	0	0	28.4693	1	1	4
865	0	63	0	Never	1	5.9	4.6	42.08	1	0	27.0823	1	1	8
866	0	49	0	Current	0	4.7	4.9	45.359	0	0	25.3868	0	1	3
867	0	48	1	Never	1	5.8	9.1	45.359	1	0	21.096	0	0	3
868	0	48	0	Current	0	5.5	4.3	42.08	1	0	26.2875	0	1	4
869	1	62	0	Current	0	6.2	11.5	54.103	1	0	26.6212	0	1	6
870	0	47	0	Current	0	4.7	5.9	44.266	1	0	27.9824	1	1	5
871	0	61	0	Former	1	5.6	8.3	44.266	0	0	24.4686	0	1	6
872	0	46	1	Never	1	5.4	6.5	39.894	1	0	23.0277	0	1	4
873	0	52	1	Never	0	4.7	7	36.615	0	0	19.3965	0	0	2
874	1	55	1	Never	0	7.2	17.8	71.591	1	0	32.7713	1	1	5
875	0	49	0	Never	1	6.4	4.2	45.359	1	0	29.5154	0	1	5
876	0	41	0	Never	1	4.7	4.9	39.894	0	0	19.9412	0	0	3
877	0	69	1	Never	0	4.9	8.3	36.615	0	0	30.3055	1	1	6
878	0	47	1	Never	1	5.1	5.7	44.266	1	0	29.0864	0	1	4
879	1	62	0	Former	0	7.1	15.6	53.01	0	0	22.9894	1	0	5
880	0	61	1	Never	0	4.7	5.5	40.987	1	0	24.6875	0	1	5
881	0	50	1	Never	0	4.3	3.7	34.429	1	0	20.7774	0	0	3
882	0	53	1	Never	1	4.8	6	43.173	0	0	22.5241	0	0	3
883	0	53	1	Never	0	5.3	6.7	38.801	0	0	35.4793	1	1	5
884	0	50	0	Former	0	5.6	5.7	42.08	0	0	22.8911	1	0	4
885	0	61	1	Never	0	5.4	6.4	40.987	1	0	23.1948	0	1	5
886	0	59	1	Never	0	4.5	4.7	39.894	0	0	20.9001	0	0	2
887	0	50	1	Never	1	4.7	5.6	33.336	0	0	19.4085	0	0	3
888	0	62	1	Never	0	5.2	5.3	37.708	0	0	22.7862	1	0	4
889	0	52	1	Never	1	4.4	4.8	35.522	0	0	26.2093	0	1	4
890	0	47	0	Former	1	5	2.6	36.615	0	0	22.6814	1	0	3
891	1	61	1	Never	0	5.9	11.4	49.731	1	0	24.1978	1	1	6
892	0	66	1	Never	1	5.7	7.5	39.894	0	0	17.7742	0	0	4
893	0	49	0	Never	1	5.4	5.1	42.08	0	0	29.036	0	1	4
894	0	49	1	Never	0	4.8	6.4	38.801	0	0	25.7785	0	1	2
895	0	62	0	Current	0	4.4	5.9	40.987	1	0	25.591	0	1	6
896	0	56	0	Never	1	4.6	7.1	46.452	0	0	26.5148	1	1	6
897	0	41	1	Former	0	4.7	3.7	40.987	0	0	23.7131	0	1	2
898	0	67	1	Never	0	5.7	8.6	31.15	0	0	22.1016	1	0	3
899	0	46	1	Never	0	4.5	9.2	36.615	0	0	19.2428	0	0	1
900	0	67	1	Never	1	5	9	38.801	0	0	21.7334	1	0	5
901	0	45	0	Former	1	5	6.4	38.801	0	0	23.729	0	1	4
902	0	54	0	Never	1	5.1	5.7	42.08	0	0	23.6912	0	1	5
903	0	52	1	Never	1	4.9	7.6	47.545	0	0	27.2949	0	1	4
904	0	68	1	Never	0	4.5	6.7	42.08	0	0	20.5859	0	0	3
905	0	49	1	Never	0	5.5	6.4	46.452	1	0	25.102	0	1	3
906	0	60	1	Never	0	5.1	6.8	45.359	0	0	26.7405	1	1	5
907	0	64	1	Never	1	4.9	8.9	45.359	0	0	29.6206	0	1	5
908	0	59	1	Never	1	4.9	4.9	43.173	0	0	18.3916	0	0	3
909	0	59	1	Former	0	5.2	6.1	44.266	1	0	23.2734	0	1	4
910	0	47	0	Current	0	4.6	3.2	40.987	0	0	25.1651	0	1	3
911	0	53	1	Never	1	5.9	6.8	47.545	0	0	26.9722	0	1	4
912	0	54	1	Never	1	5.3	7.7	42.08	1	0	25.5973	1	1	5
913	0	57	1	Never	0	4.4	6.4	42.08	0	0	25.3099	1	1	4
914	0	68	1	Never	1	4.9	7.8	44.266	0	0	20.8211	1	0	5
915	0	47	0	Never	1	3.9	5.9	36.615	0	0	22.668	0	0	3
916	0	65	1	Never	0	5.5	7.4	31.15	1	0	23.1045	1	1	6
917	0	41	0	Never	1	4.6	5.6	43.173	1	0	27.0138	0	1	5
918	0	62	0	Never	1	5.2	5.1	34.429	0	0	20.4976	1	0	6
919	0	59	0	Never	0	5.1	4.6	44.266	0	0	27.9683	0	1	4
920	0	50	0	Never	0	6	9.4	47.545	1	0	25.5391	0	1	5
921	0	41	0	Never	0	4.7	3.3	30.057	0	0	17.0613	0	0	2
922	0	54	0	Current	0	4.8	4.3	48.638	1	0	25.8183	1	1	6
923	0	60	0	Current	0	6	9.7	47.545	1	0	22.6678	1	0	6
924	1	57	0	Never	0	6.4	13.7	48.638	0	0	25.204	0	1	4
925	1	73	1	Never	0	6.4	16.8	62.847	1	0	26.5203	1	1	6
926	0	50	0	Never	1	4.8	5.5	46.452	0	0	24.146	0	1	5
927	0	56	1	Never	1	4.8	5.9	46.452	0	0	23.7334	0	1	4
928	0	59	1	Never	1	4.8	7.5	45.359	0	0	26.5252	0	1	4
929	0	63	0	Never	1	6.3	5.5	42.08	0	0	24.7669	0	1	6
930	1	65	1	Never	0	6.6	15.3	62.847	0	0	26.7578	1	1	5
931	0	51	1	Never	0	5.6	10.5	45.359	0	0	22.9568	0	0	2
932	0	64	0	Never	1	4.4	7.1	42.08	0	0	24.2878	1	1	6
933	0	51	0	Former	1	4.2	5.5	33.336	0	0	24.5539	0	1	5
934	0	52	1	Never	1	4.5	3.1	42.08	0	0	18.9546	1	0	4
935	0	59	1	Never	1	4.9	5	48.638	0	0	21.2932	0	0	3
936	0	55	0	Former	0	4.8	6.4	40.987	1	0	24.1394	0	1	5
937	0	63	0	Current	1	5.5	6.4	48.638	0	0	23.8483	0	1	6
938	0	48	0	Former	0	5	7.6	48.638	0	0	26.0579	1	1	4
939	0	43	0	Former	1	4.7	2.3	34.429	0	0	23.3289	0	1	4
940	1	66	0	Former	0	6	12	48.638	1	0	22.72	1	0	5
941	0	62	1	Never	1	4.5	6.7	40.987	0	0	22.1484	0	0	4
942	0	51	1	Never	1	4.7	2.6	38.801	0	0	21.1066	0	0	3
943	0	51	1	Former	1	3.8	3.3	37.708	0	0	25.3535	0	1	4
944	0	42	1	Never	0	4.3	2	35.522	1	0	19.0825	0	0	2
945	0	63	0	Never	0	4.7	3.3	33.336	0	0	21.2647	0	0	4
946	0	65	0	Former	0	5.4	4	42.08	0	0	27.14	0	1	5
947	0	48	1	Former	0	4.6	2.5	39.894	0	0	22.9575	0	0	1
948	0	54	1	Never	1	4.6	5.4	40.987	1	0	31.2111	0	1	6
949	0	51	1	Never	0	5.4	7.9	43.173	0	0	25.3936	1	1	4
950	0	80	0	Never	1	6.3	9.9	47.545	0	0	24.2065	1	1	7
951	0	55	1	Never	0	4.5	5.5	42.08	1	0	23.4321	0	1	4
952	0	55	1	Never	1	4.7	4.9	45.359	0	0	21.9922	0	0	3
953	0	46	1	Never	1	5.3	6.9	44.266	0	0	26.2124	1	1	3
954	0	61	1	Former	0	4.4	7.4	37.708	0	0	21.1355	1	0	4
955	0	62	0	Never	1	4.1	5.8	34.429	0	0	24.3073	0	1	6
956	0	54	0	Never	0	5.5	7.7	45.359	0	0	29.8606	0	1	4
957	0	66	1	Never	1	4.7	5.3	43.173	0	0	23.8147	1	1	6
958	0	55	0	Never	0	5.6	5	37.708	0	0	22.7623	0	0	3
959	0	72	0	Current	0	5.7	5.4	42.08	0	0	21.9266	0	0	4
960	0	71	1	Never	1	4.9	4.5	40.987	0	0	21.7495	0	0	4
961	0	78	0	Never	1	5.1	9.1	44.266	0	0	22.5728	0	0	5
962	0	55	0	Never	0	5.4	8.7	46.452	0	0	27.6254	1	1	5
963	0	59	0	Never	0	5	4.6	40.987	0	0	23.5673	0	1	4
964	0	47	1	Never	0	4.9	9.2	43.173	1	0	30.97	0	1	4
965	0	40	0	Current	1	5.7	6.2	43.173	0	0	21.9479	1	0	4
966	0	45	1	Never	0	5	7.4	43.173	1	0	26.1346	0	1	3
967	0	56	1	Never	0	5.5	5.2	40.987	0	0	27.8418	0	1	3
968	0	43	0	Current	0	4.4	9.6	38.801	1	0	26.0148	0	1	4
969	0	68	1	Never	0	5.8	8.7	43.173	0	0	33.5065	1	1	6
970	0	59	1	Never	1	5.2	10.5	47.545	0	0	22.6818	1	0	4
971	0	77	0	Never	0	5.3	4.4	39.894	0	0	21.6049	1	0	5
972	0	44	1	Never	1	5.2	8.5	40.987	0	0	29.1745	0	1	3
973	0	63	1	Never	0	5.1	10.1	44.266	0	0	22.0144	1	0	4
974	0	55	1	Never	0	4.9	3.2	38.801	0	0	24.3762	0	1	3
975	0	57	1	Never	0	4.5	6	34.429	0	0	24.7825	0	1	3
976	0	55	1	Never	1	4.4	5.6	36.615	0	0	24.5617	0	1	4
977	0	55	0	Former	0	4.5	4.8	32.243	0	0	21.6511	0	0	3
978	1	69	0	Current	0	5.4	11.9	44.266	0	0	23.5823	0	1	5
979	0	67	0	Former	0	5.6	6.3	43.173	0	0	23.0788	1	1	6
980	0	50	0	Current	0	5.4	5.3	38.801	0	0	22.5709	0	0	3
981	0	59	1	Never	1	4.9	4.6	39.894	0	0	21.4497	1	0	4
982	0	50	1	Never	0	5.6	8.2	38.801	1	1	28.577	1	1	6
983	0	62	1	Former	1	5	6.3	46.452	0	0	21.2585	1	0	5
984	0	46	1	Never	0	4.9	6.4	36.615	0	0	19.8249	0	0	1
985	0	40	0	Never	1	5.1	6	38.801	0	0	26.6337	0	1	4
986	0	55	0	Former	1	5.4	5.7	36.615	0	0	24.9012	0	1	5
987	0	53	0	Current	1	6.2	10.7	47.545	1	0	25.944	0	1	6
988	0	79	0	Never	0	5.4	9.8	43.173	0	0	24.5924	1	1	6
989	0	50	0	Never	1	4.6	4.5	34.429	0	0	26.3837	0	1	5
990	0	67	0	Never	0	6	7	48.638	0	0	25.8565	1	1	6
991	0	44	0	Never	1	4.3	5.2	35.522	0	0	27.5698	1	1	4
992	0	77	1	Never	0	5.2	9.5	42.08	0	0	22.1779	1	0	4
993	0	57	1	Never	1	4.7	6.3	42.08	0	0	18.2781	0	0	3
994	0	58	1	Never	0	4.6	7.5	42.08	0	0	19.9095	1	0	3
995	0	61	0	Former	1	5.5	6.3	40.987	0	0	27.5572	1	1	7
996	0	50	0	Never	1	5.1	5.2	43.173	0	0	25.0881	1	1	5
997	0	74	0	Current	1	4.9	5.5	40.987	0	0	22.5523	0	0	5
998	0	44	1	Never	0	5.2	8.7	46.452	1	0	24.9441	0	1	3
999	0	47	1	Never	1	4.7	6.4	36.615	0	0	21.6606	0	0	2
1000	0	42	1	Never	0	5	5.4	31.15	0	0	20.1231	0	0	1
1001	0	55	1	Never	0	5.5	6.1	43.173	1	0	18.4928	0	0	3
1002	0	56	1	Never	1	4.6	5.1	43.173	1	0	20.4096	0	0	4
1003	0	60	1	Never	1	4.2	5.7	38.801	0	0	22.7734	0	0	4
1004	0	65	0	Never	0	4.8	7.8	38.801	0	0	26.4049	1	1	6
1005	0	55	1	Current	0	5	7.3	44.266	0	0	23.5683	1	1	4
1006	0	58	1	Never	0	5.2	6.3	45.359	1	0	22.5834	0	0	3
1007	0	52	1	Never	1	5.4	6.2	39.894	0	0	20.0946	0	0	3
1008	0	60	1	Never	0	4.4	6.7	34.429	1	0	22.4787	0	0	4
1009	0	77	0	Former	0	4.7	5	42.08	0	0	21.1383	0	0	4
1010	1	80	1	Never	0	5.4	14	39.894	0	0	27.694	1	1	5
1011	0	60	1	Never	0	4.3	5.2	36.615	0	0	23.2692	0	1	4
1012	0	56	1	Never	1	5.3	6	47.545	0	0	28.6016	0	1	4
1013	0	50	1	Never	1	4.3	3.6	37.708	0	0	24.765	0	1	4
1014	0	72	1	Never	0	5.4	7.2	37.708	0	0	26.6195	1	1	5
1015	0	75	1	Never	0	5.8	7.6	47.545	0	0	22.8199	1	0	4
1016	0	59	1	Never	1	5.2	6.7	47.545	1	0	27.106	0	1	5
1017	0	53	1	Never	0	5.3	6.3	44.266	1	0	21.5291	1	0	4
1018	0	49	1	Former	1	5	7	42.08	1	0	19.8537	0	0	3
1019	0	53	0	Current	1	4.5	6.1	39.894	0	0	23.5079	0	1	5
1020	0	53	1	Never	1	4.8	4.9	34.429	0	0	25.2304	0	1	4
1021	0	52	1	Never	1	4.3	5.9	36.615	0	0	32.0504	0	1	5
1022	0	49	1	Never	1	4.2	4.7	33.336	1	0	24.2883	0	1	4
1023	0	78	0	Former	1	5	5.5	40.987	0	0	26.0486	1	1	6
1024	0	56	1	Never	0	6.2	10	46.452	0	0	21.927	0	0	2
1025	0	59	0	Current	0	5.2	5.5	40.987	0	0	25.5591	0	1	4
1026	0	50	0	Former	1	4.9	8.9	36.615	1	0	27.5271	1	1	7
1027	0	48	1	Never	0	4.6	6.1	36.615	1	0	28.6096	0	1	3
1028	0	63	0	Never	0	5.3	8.7	42.08	0	0	29.4775	0	1	5
1029	0	61	0	Former	1	5.1	5.4	42.08	0	0	25.2202	0	1	6
1030	0	41	0	Former	0	5	3.7	38.801	0	0	21.7094	0	0	2
1031	0	58	1	Never	0	5	5.2	36.615	0	0	24.2806	1	1	4
1032	0	57	1	Never	0	6	9.1	44.266	1	0	28.4763	1	1	5
1033	0	61	0	Current	0	4.3	5.3	38.801	0	0	22.1027	0	0	4
1034	0	41	0	Never	1	4.3	7	34.429	0	0	22.8018	0	0	3
1035	0	53	1	Never	0	5.4	10.9	43.173	1	0	25.3991	1	1	5
1036	0	67	1	Never	0	5.2	6.6	37.708	0	0	19.3945	0	0	3
1037	0	68	0	Current	0	5.7	6.7	43.173	0	0	24.1503	1	1	5
1038	1	52	1	Never	0	5.1	12	46.452	0	0	24.9851	0	1	3
1039	0	53	0	Former	0	5.3	4.6	37.708	1	0	24.7036	1	1	6
1040	0	65	0	Former	0	4.7	7.6	39.894	0	0	27.0005	1	1	6
1041	0	49	0	Never	1	5.2	6	36.615	1	0	24.3348	0	1	5
1042	0	54	0	Never	1	4.7	5.6	38.801	0	0	26.7255	0	1	5
1043	0	55	0	Current	0	4.5	5.7	44.266	0	0	20.327	1	0	4
1044	0	42	1	Never	0	4.4	5.2	34.429	0	0	22.7525	0	0	1
1045	0	49	1	Never	1	5.3	7.8	40.987	0	0	27.2536	1	1	4
1046	0	53	0	Never	1	4.5	3.7	39.894	0	0	21.726	0	0	4
1047	0	62	1	Never	0	4.8	5.8	34.429	0	0	22.9158	1	0	4
1048	0	64	0	Former	1	4.9	7.1	39.894	0	0	21.9612	1	0	6
1049	0	52	0	Never	0	5.3	6.7	37.708	0	0	27.3625	0	1	4
1050	1	78	0	Never	0	5.7	13.1	44.266	1	0	22.7445	1	0	6
1051	1	51	1	Never	0	7	15	60.661	1	0	23.0906	0	1	4
1052	0	60	0	Never	1	4.3	9	36.615	0	0	24.6131	1	1	7
1053	0	55	1	Never	0	4.3	5.2	39.894	0	0	20.4354	0	0	2
1054	1	78	0	Former	0	6.9	13.6	49.731	0	0	21.7008	1	0	5
1055	0	74	1	Never	1	4.6	6.9	35.522	0	0	19.4075	0	0	4
1056	0	59	0	Former	0	5.6	6.3	39.894	0	0	23.0061	0	1	4
1057	0	50	1	Never	1	4.8	6.9	36.615	1	0	27.3501	1	1	6
1058	0	49	1	Never	0	5	3.8	26.778	1	0	18.9422	0	0	2
1059	0	62	0	Never	0	5.3	9.9	42.08	1	0	22.2402	1	0	6
1060	0	61	0	Never	0	4.5	4.7	37.708	0	0	23.2888	1	1	6
1061	0	54	1	Never	0	5.5	5.9	43.173	1	0	24.585	0	1	4
1062	0	51	1	Never	1	4.2	7.3	35.522	0	0	18.7879	1	0	4
1063	0	54	1	Never	1	5.7	5.8	36.615	0	0	23.1608	1	1	5
1064	0	56	1	Never	0	4.3	3.8	39.894	0	0	20.4816	0	0	2
1065	0	53	1	Never	0	3.9	3.8	38.801	0	0	19.6299	0	0	2
1066	0	54	0	Former	0	4.5	3.1	38.801	0	0	22.6096	0	0	3
1067	0	55	1	Never	0	4.9	7.7	40.987	1	0	25.5379	0	1	4
1068	0	55	1	Never	1	5.8	5.5	42.08	0	0	21.4493	0	0	3
1069	0	55	0	Never	1	5.1	5.2	38.801	0	0	24.5476	0	1	5
1070	0	64	1	Never	0	4.9	5.7	40.987	0	0	27.2795	1	1	4
1071	0	63	0	Current	0	5.1	7.8	42.08	0	0	28.9955	0	1	5
1072	0	60	1	Never	0	4.8	4.9	45.359	0	0	22.4089	0	0	3
1073	0	57	1	Never	0	5.6	8.7	46.452	0	0	25.9104	0	1	3
1074	0	39	0	Current	0	4.2	5.1	30.057	0	0	19.1899	0	0	1
1075	0	59	1	Never	0	4.7	6.2	34.429	1	0	24.8782	0	1	4
1076	0	47	1	Never	1	4.3	5.4	37.708	1	0	20.0863	0	0	3
1077	0	48	1	Never	0	4.7	3.9	37.708	0	0	16.8311	0	0	1
1078	0	54	0	Never	0	4.3	8	36.615	1	0	23.5517	1	1	6
1079	0	62	1	Never	0	4.8	7.5	37.708	0	0	28.122	0	1	4
1080	0	53	1	Never	1	5.1	7.6	44.266	1	1	22.259	0	0	5
1081	0	53	0	Former	0	4.9	9	38.801	1	0	27.6934	0	1	5
1082	0	57	1	Never	1	5.2	3	42.08	1	0	19.7108	0	0	4
1083	0	43	1	Never	0	4.7	5.2	30.057	0	0	18.391	0	0	1
1084	0	64	1	Never	0	4.8	7.8	45.359	0	0	29.139	1	1	5
1085	1	59	0	Former	0	14.3	6.3	37.708	0	0	19.0251	0	0	3
1086	0	75	0	Former	0	5.2	8.1	47.545	0	0	22.9387	0	0	4
1087	0	44	0	Current	0	5.2	6.3	44.266	0	0	32.3331	1	1	5
1088	0	51	1	Never	1	4.9	5.8	40.987	0	0	24.5289	0	1	4
1089	0	55	1	Never	0	4.3	8.6	43.173	0	0	26.3312	1	1	4
1090	0	56	1	Never	0	5.6	6.9	43.173	0	0	21.6714	0	0	2
1091	0	64	1	Never	0	4.9	4.3	42.08	0	0	22.2635	0	0	3
1092	0	42	0	Never	1	5	6.7	33.336	0	0	25.1045	0	1	4
1093	0	64	1	Never	0	5.3	10	43.173	1	0	40.0876	0	1	7
1094	1	56	1	Never	0	6.1	13	44.266	1	0	22.4566	1	0	4
1095	0	61	1	Never	0	4.5	6.9	39.894	1	0	32.023	0	1	6
1096	0	79	0	Never	0	5.2	5.7	37.708	0	0	24.7428	1	1	6
1097	0	54	1	Never	1	4.8	8.2	40.987	0	0	23.3433	1	1	5
1098	0	77	1	Never	1	6.3	7.3	49.731	0	0	28.8922	1	1	6
1099	0	55	1	Never	0	5	8.8	43.173	0	0	32.0102	0	1	4
1100	0	57	0	Current	1	4.4	2.4	40.987	0	0	26.9234	0	1	5
1101	0	64	1	Never	1	4.3	5.5	37.708	0	0	24.0793	0	1	5
1102	0	52	1	Never	0	4.7	4.4	39.894	0	0	21.9686	0	0	2
1103	0	62	0	Current	0	5.3	4	40.987	0	0	19.3187	0	0	4
1104	0	57	0	Current	1	5.4	5.9	44.266	1	0	24.0663	1	1	7
1105	0	53	1	Never	0	4.6	4.9	36.615	1	0	21.3262	0	0	3
1106	0	54	0	Never	0	5.6	5.7	40.987	0	0	29.5184	0	1	4
1107	0	59	0	Current	0	6	5.7	46.452	0	0	23.0153	1	1	4
1108	0	62	0	Former	0	5.4	6.9	35.522	0	0	24.7815	0	1	5
1109	0	44	1	Current	1	4.4	3.1	34.429	0	0	20.688	0	0	2
1110	0	52	1	Never	0	5.9	5.5	44.266	1	0	23.6609	1	1	5
1111	0	54	0	Never	0	5.4	7.2	43.173	1	0	23.4512	0	1	5
1112	0	44	1	Current	0	4.1	3.9	31.15	0	0	20.3516	0	0	1
1113	0	75	0	Former	0	5.1	8.5	40.987	1	0	24.5022	1	1	7
1114	0	75	1	Never	1	4.9	6.6	38.801	0	0	24.6826	1	1	6
1115	0	77	0	Never	0	4.5	7.4	34.429	0	0	22.5266	0	0	4
1116	0	49	0	Never	1	5	6.4	42.08	0	0	25.8541	1	1	5
1117	0	77	1	Never	0	5.8	6.5	40.987	0	0	22.8951	1	0	4
1118	0	63	1	Former	0	4.7	5.4	33.336	0	0	22.9282	1	0	3
1119	0	51	0	Former	0	4.4	8.8	34.429	0	0	21.1239	0	0	3
1120	0	56	1	Never	0	4.5	5.8	38.801	1	0	21.2109	0	0	3
1121	0	63	1	Never	1	4.3	6.2	34.429	0	0	24.797	0	1	5
1122	0	42	1	Never	0	6.5	9.1	48.638	0	0	29.8758	1	1	2
1123	0	51	1	Never	1	4.7	4.2	32.243	0	0	19.9027	0	0	3
1124	0	54	1	Never	1	5	4.8	38.801	0	0	21.2955	1	0	3
1125	0	50	0	Never	1	5.1	10	37.708	0	0	26.229	0	1	5
1126	0	55	1	Never	0	4.6	6.6	35.522	0	0	27.8513	0	1	3
1127	0	73	0	Never	1	4.6	8.4	43.173	0	0	23.928	1	1	7
1128	0	44	0	Former	0	4.2	3.7	35.522	1	0	25.4185	0	1	4
1129	0	56	0	Current	0	4.8	6.4	45.359	1	0	20.6219	0	0	4
1130	0	40	1	Never	0	5.2	6.8	42.08	0	0	20.46	0	0	1
1131	0	63	1	Never	0	5.2	10.7	38.801	1	0	19.8328	1	0	5
1132	0	48	1	Never	1	4.9	8.1	42.08	0	0	23.5873	0	1	3
1133	0	48	1	Never	1	4.7	4.9	40.987	0	0	21.4493	0	0	2
1134	0	49	1	Never	1	4.4	5.3	38.801	0	0	20.4221	0	0	2
1135	0	58	1	Never	0	4.8	6.3	38.801	0	0	18.308	0	0	2
1136	0	57	0	Never	0	5.5	5.9	23.499	1	0	24.5258	0	1	5
1137	0	47	1	Never	1	4.8	5.2	28.964	0	0	19.1955	0	0	2
1138	0	49	0	Former	1	4.6	5.3	33.336	0	0	27.1724	0	1	4
1139	0	55	1	Never	0	4.8	8	44.266	0	0	25.6378	1	1	4
1140	0	49	1	Never	0	4.8	4.4	38.801	0	1	19.3848	0	0	2
1141	0	69	1	Never	0	4.7	5.2	38.801	0	0	22.4191	1	0	3
1142	0	54	1	Never	0	5	3.9	36.615	0	0	20.2832	0	0	2
1143	0	58	0	Current	1	4.7	6	40.987	0	0	24.2281	0	1	5
1144	0	68	1	Never	0	4.9	4.5	37.708	1	0	24.4012	0	1	5
1145	0	54	0	Never	1	4.6	2.6	38.801	0	0	24.8982	0	1	5
1146	0	70	0	Never	0	5.5	8.2	49.731	0	0	24.0733	1	1	6
1147	0	70	0	Former	0	5.1	8.3	40.987	0	0	23.1357	1	1	6
1148	0	69	1	Former	0	4.7	7.4	43.173	0	0	25.3958	1	1	5
1149	1	81	1	Never	1	5.3	11.7	42.08	0	0	21.3652	1	0	5
1150	0	49	1	Never	0	4.6	6.4	38.801	0	0	20.6419	0	0	1
1151	0	71	0	Former	1	4.7	5.5	38.801	0	0	23.2498	0	1	6
1152	0	56	1	Never	0	4.9	4.4	34.429	0	0	23.6709	0	1	3
1153	1	52	1	Never	0	4.5	12.8	37.708	0	1	18.9655	1	0	3
1154	0	59	1	Never	0	4.7	5.5	34.429	0	0	16.8863	0	0	2
1155	0	69	1	Never	1	5.4	10.5	43.173	0	0	20.5508	1	0	5
1156	0	55	0	Former	0	5	7.8	36.615	0	0	25.649	1	1	5
1157	0	51	1	Never	0	4.6	5.6	38.801	1	0	26.8571	1	1	5
1158	0	70	0	Former	0	4.9	6	39.894	0	0	23.01	1	1	5
1159	0	57	1	Never	0	4.6	4.7	37.708	0	0	25.586	0	1	3
1160	0	54	0	Former	1	4.5	4	40.987	1	0	20.2946	0	0	5
1161	0	45	1	Never	0	4.7	5.6	33.336	0	0	21.1675	0	0	1
1162	0	48	1	Never	1	4.4	5	33.336	0	0	24.9825	0	1	3
1163	0	56	0	Never	0	4.9	4.4	38.801	0	0	21.5092	0	0	3
1164	0	75	1	Never	0	5.2	6.8	42.08	0	0	19.2467	1	0	4
1165	0	63	0	Never	1	4.9	6.1	38.801	0	0	20.7772	0	0	5
1166	0	56	1	Never	0	4.8	6.3	46.452	1	0	23.9346	0	1	4
1167	0	66	0	Never	0	4.9	4.7	38.801	0	0	20.4596	0	0	4
1168	1	55	1	Never	0	5.8	11.2	47.545	1	0	40.4479	1	1	7
1169	0	63	0	Former	1	4.9	7.3	44.266	0	0	27.9082	1	1	7
1170	0	71	0	Former	0	5.1	6.1	44.266	1	0	26.2003	1	1	7
1171	0	87	0	Never	0	5	7.8	40.987	0	0	18.9885	1	0	5
1172	0	63	0	Never	0	5.1	7.2	44.266	0	0	27.1437	0	1	5
1173	0	52	0	Never	0	4.9	4.8	36.615	1	0	24.5674	0	1	5
1174	0	76	0	Never	0	5.3	4.6	40.987	0	0	21.3491	1	0	5
1175	0	52	1	Never	0	4.9	7.7	45.359	0	0	21.0786	0	0	2
1176	0	43	1	Never	1	4.8	5.8	35.522	0	0	22.3884	0	0	2
1177	0	57	1	Never	0	4.4	5.6	42.08	1	0	23.8487	0	1	4
1178	0	50	0	Former	0	5.1	3.1	39.894	0	0	23.7536	0	1	4
1179	0	60	1	Never	0	5.6	9.4	43.173	1	0	24.2949	1	1	6
1180	0	66	0	Never	0	4.7	6.3	40.987	0	0	23.4172	0	1	5
1181	0	55	1	Never	0	5	5.7	32.243	0	0	23.2841	0	1	3
1182	0	69	1	Never	0	4.6	8.5	42.08	0	0	20.9479	0	0	3
1183	0	65	0	Former	0	4.8	6.9	40.987	0	0	33.2687	1	1	7
1184	0	68	1	Never	0	4.6	4.8	47.545	0	0	22.3033	1	0	4
1185	0	50	1	Current	0	4.3	6.1	36.615	1	0	28.6255	0	1	4
1186	0	44	1	Never	1	4.6	7.6	31.15	1	0	23.4961	0	1	4
1187	0	61	0	Former	0	5	3.9	36.615	0	0	26.0762	1	1	6
1188	0	50	0	Former	0	4.8	5.2	33.336	1	0	19.8649	0	0	4
1189	0	45	0	Never	0	5.9	10.9	37.708	0	0	27.993	0	1	3
1190	0	55	0	Never	0	6.1	5.1	39.894	0	0	21.7414	0	0	3
1191	0	58	1	Never	1	4.5	4	37.708	0	0	22.1566	0	0	3
1192	0	56	1	Never	0	4.9	6.4	37.708	0	0	23.1738	0	1	3
1193	0	46	1	Never	0	4.3	4	28.964	0	0	27.1589	0	1	2
1194	1	79	0	Never	1	7.3	13	54.103	0	0	24.0025	0	1	6
1195	0	53	1	Never	1	4.7	10.3	36.615	0	0	22.5723	1	0	4
1196	0	63	0	Current	0	4.7	4.7	39.894	0	0	26.1705	0	1	5
1197	0	46	1	Never	1	4.3	5.3	35.522	0	0	21.7932	0	0	2
1198	0	63	1	Never	0	4.6	5	39.894	1	0	21.3228	0	0	4
1199	1	52	0	Never	1	7.6	5.1	36.615	0	0	20.5009	0	0	4
1200	0	44	0	Current	0	5.8	7.6	38.801	0	0	27.9585	0	1	3
1201	0	51	0	Never	1	5.2	7	33.336	1	0	25.1024	0	1	6
1202	1	50	1	Never	0	5.3	11.2	43.173	0	0	25.4107	0	1	3
1203	0	52	1	Never	1	5.1	6.9	38.801	0	0	23.5135	0	1	4
1204	0	47	1	Never	0	4.6	5.1	34.429	1	0	31.5234	0	1	4
1205	0	51	1	Never	0	4.7	6	35.522	0	0	25.4332	1	1	4
1206	0	51	1	Never	0	5.2	4.6	46.452	1	0	30.9571	1	1	6
1207	0	76	0	Current	0	5.5	5.9	36.615	1	0	22.1586	1	0	6
1208	0	57	0	Former	1	5.8	3.7	44.266	0	0	25.591	1	1	6
1209	0	66	0	Never	0	5.5	5.6	44.266	1	0	24.7581	0	1	6
1210	0	50	0	Former	1	4.5	6.1	38.801	0	0	30.1446	1	1	7
1211	0	52	0	Current	0	5.7	4.9	31.15	0	0	26.0938	1	1	5
1212	0	73	0	Never	1	4.9	7	44.266	0	0	20.7834	1	0	5
1213	0	55	0	Never	0	5.3	6.3	32.243	0	0	22.278	1	0	4
1214	0	75	0	Current	0	5.4	5.5	46.452	0	0	24.6995	1	1	6
1215	1	61	1	Never	1	5.7	12.1	46.452	1	0	26.3174	1	1	7
1216	0	48	1	Never	0	4.5	6.3	35.522	1	0	23.3813	0	1	3
1217	0	48	0	Former	0	5.2	6.2	40.987	0	0	23.9838	0	1	3
1218	0	49	0	Never	0	4.9	4.4	36.615	1	0	20.9295	0	0	3
1219	0	49	1	Never	0	4.6	7.9	38.801	0	0	25.2592	0	1	2
1220	0	58	1	Never	0	5.6	6.6	42.08	0	0	23.3006	0	1	3
1221	0	57	1	Never	0	4.6	6.5	38.801	1	0	22.197	0	0	3
1222	0	57	1	Never	1	5	6.8	42.08	0	0	31.4088	0	1	5
1223	0	44	1	Never	0	5	5.1	38.801	0	0	24.7341	0	1	2
1224	0	62	0	Never	0	4.8	7.9	35.522	1	0	24.0221	0	1	6
1225	0	60	1	Never	1	4.8	6	43.173	0	0	26.3446	0	1	5
1226	0	50	1	Current	0	5.5	3.8	43.173	0	0	29.2131	0	1	3
1227	0	54	1	Never	1	5.2	4.5	36.615	0	0	21.6588	1	0	4
1228	0	73	1	Never	0	4.5	4.8	38.801	1	0	21.057	1	0	5
1229	0	56	0	Current	0	4.9	8.4	34.429	0	0	22.6094	1	0	4
1230	0	51	0	Never	0	4.7	7.7	36.615	0	0	27.1219	0	1	4
1231	0	57	1	Never	1	4.7	5.6	42.08	0	0	23.5201	0	1	4
1232	0	60	1	Never	0	4.6	5	37.708	0	0	22.4602	0	0	3
1233	0	66	1	Never	1	4.4	3	42.08	0	0	22.4739	0	0	4
1234	0	56	1	Never	0	4.9	5.7	43.173	0	0	25.6455	1	1	4
1235	0	55	1	Never	1	5	10.2	34.429	0	0	24.562	1	1	5
1236	1	66	0	Current	0	5.2	11.3	42.08	0	0	26.2705	1	1	6
1237	0	77	0	Current	0	5	7.7	45.359	0	0	23.6762	1	1	6
1238	0	78	1	Never	0	5.4	6.3	35.522	0	0	20.0319	1	0	4
1239	1	65	1	Never	0	5.9	13.1	48.638	1	0	32.0099	1	1	7
1240	0	47	1	Never	0	5.7	10.2	45.359	1	0	26.0667	0	1	3
1241	0	45	0	Never	0	4.4	6.3	33.336	0	0	26.1026	1	1	4
1242	0	48	0	Never	0	5	8.8	39.894	1	0	25.1003	0	1	4
1243	0	57	0	Never	1	5.8	8.6	42.08	1	0	28.6171	0	1	6
1244	0	53	1	Never	0	4.4	5.7	38.801	0	0	22.946	0	0	2
1245	0	85	1	Never	0	4.2	10.3	36.615	0	0	19.9348	1	0	3
1246	0	54	0	Never	0	5	5.1	35.522	0	0	24.7295	0	1	4
1247	0	64	0	Never	0	5.8	4.3	38.801	1	0	25.7996	1	1	6
1248	0	45	0	Former	0	4.8	5.2	38.801	1	0	27.5621	1	1	5
1249	0	76	0	Never	0	5.2	8.7	40.987	0	0	24.3713	1	1	6
1250	0	66	0	Former	0	5.7	9.4	49.731	0	0	35.0511	1	1	7
1251	0	45	0	Never	0	4.5	5.7	34.429	1	0	24.4579	0	1	4
1252	0	63	1	Never	0	5.4	6.9	42.08	1	0	19.0786	1	0	5
1253	0	83	1	Never	0	5.3	7.1	42.08	0	0	22.1741	0	0	3
1254	0	71	1	Never	0	4.7	6.5	35.522	0	0	18.0182	1	0	3
1255	0	63	0	Former	1	4.8	5.5	39.894	0	0	25.7906	0	1	6
1256	0	56	0	Current	0	4.8	7.3	38.801	0	0	19.6045	0	0	3
1257	0	75	1	Never	1	4.7	4.8	36.615	0	0	20.0349	0	0	4
1258	1	76	0	Former	0	6.3	13.7	38.801	0	0	20.1392	1	0	4
1259	0	56	0	Current	0	5	3.5	45.359	1	0	24.9381	0	1	5
1260	0	48	0	Current	0	4.5	6.9	36.615	0	0	20.8836	0	0	2
1261	0	47	0	Former	1	4.9	5.4	33.336	0	0	22.9338	0	0	3
1262	0	81	1	Former	1	5.5	7	38.801	0	0	25.451	0	1	5
1263	0	79	0	Never	0	4.7	5.4	39.894	0	0	17.16	1	0	4
1264	0	57	1	Never	0	4.7	5.9	40.987	0	0	17.9318	0	0	2
1265	1	64	1	Never	1	6.9	17.3	58.475	0	0	28.5269	1	1	5
1266	0	47	1	Never	0	4.5	4.7	34.429	1	0	16.8674	0	0	2
1267	0	60	1	Never	1	4.6	7	42.08	0	0	26.7678	1	1	6
1268	0	60	1	Never	0	4.8	8.8	43.173	1	0	31.6184	0	1	6
1269	0	60	0	Former	0	4.6	7.9	37.708	1	0	25.3311	0	1	6
1270	0	58	0	Never	1	5.3	7.1	38.801	0	0	23.8194	1	1	5
1271	1	41	0	Current	0	13.6	24.5	107.66	0	0	25.0332	0	1	3
1272	0	66	1	Never	0	5.2	5.7	39.894	1	0	30.9218	0	1	6
1273	0	51	0	Never	0	5	9.1	39.894	0	0	30.6694	0	1	5
1274	0	84	0	Never	0	5.1	5.5	31.15	0	0	19.5293	0	0	4
1275	0	59	1	Never	1	5	7	38.801	0	0	34.7063	0	1	5
1276	0	54	1	Never	0	4.5	4	44.266	1	0	23.4621	0	1	4
1277	0	83	0	Current	1	4.8	5.7	39.894	0	0	23.7622	1	1	7
1278	1	51	0	Never	1	5.6	12	45.359	0	0	26.4079	1	1	6
1279	0	68	0	Former	0	5.2	4.6	37.708	0	0	20.7343	1	0	4
1280	0	47	1	Former	0	4.4	4.3	37.708	0	0	19.4102	0	0	1
1281	0	68	0	Never	0	4.2	4.4	35.522	1	0	26.1359	0	1	6
1282	0	58	0	Current	1	4.4	4.6	38.801	0	0	21.7008	0	0	4
1283	0	49	1	Never	1	4.8	5.4	36.615	0	0	25.2412	0	1	3
1284	0	56	1	Never	0	4.9	4.8	37.708	0	0	21.1218	0	0	2
1285	0	41	1	Never	0	5.1	9.4	32.243	1	0	23.5659	0	1	3
1286	0	55	0	Former	1	4.6	9.9	40.987	0	0	24.0633	1	1	6
1287	1	63	1	Never	0	5	11.3	43.173	1	0	24.8644	1	1	5
1288	0	48	1	Never	1	4.5	4.7	36.615	0	0	20.7285	0	0	2
1289	0	55	0	Never	0	4.8	6.1	39.894	0	0	25.0037	0	1	4
1290	0	52	0	Never	1	4.4	8.2	42.08	1	0	22.0133	1	0	6
1291	0	59	0	Current	0	4.7	4.2	25.685	0	0	23.5115	0	1	4
1292	0	46	0	Current	0	4.9	5.7	30.057	1	0	24.6435	1	1	4
1293	0	47	0	Never	1	4.5	4.6	38.801	0	0	21.0973	0	0	3
1294	0	66	0	Never	1	5.1	5.7	39.894	1	0	27.8125	1	1	7
1295	1	65	1	Never	0	5.3	14.3	47.545	0	0	28.877	1	1	5
1296	0	44	1	Former	1	5.4	9.4	36.615	0	0	28.3835	0	1	3
1297	0	60	0	Never	0	5.3	5.4	37.708	0	0	23.9139	1	1	5
1298	0	55	1	Never	0	4.3	5.3	36.615	0	0	19.5426	0	0	2
1299	1	66	1	Never	0	5.8	13.2	28.964	1	0	22.6187	1	0	5
1300	0	55	0	Former	0	4.6	4.1	32.243	0	0	26.797	0	1	4
1301	0	41	1	Never	0	4.8	6.2	35.522	0	0	22.024	0	0	1
1302	0	57	0	Never	0	5.4	5.6	45.359	1	0	26.9953	0	1	5
1303	0	80	1	Never	0	4.7	6.3	38.801	1	0	24.9645	1	1	6
1304	0	63	1	Never	0	5.4	5.4	43.173	0	0	23.6266	1	1	4
1305	0	61	0	Never	0	5.9	10.9	42.08	0	0	26.737	1	1	6
1306	0	69	1	Never	1	4.5	7.9	42.08	1	0	19.8222	0	0	5
1307	0	46	1	Never	1	4.9	4.7	32.243	0	0	21.6449	0	0	2
1308	0	53	1	Never	1	4.9	7.6	48.638	1	0	20.8704	0	0	4
1309	0	46	1	Never	0	5.1	9	34.429	0	0	28.5076	1	1	3
1310	0	63	1	Never	1	5.3	6.1	42.08	1	0	24.8006	1	1	7
1311	0	47	1	Current	1	4.4	5.2	35.522	0	0	19.8295	0	0	2
1312	0	52	0	Never	0	4.9	6.8	37.708	0	0	20.4539	0	0	3
1313	0	60	1	Never	0	4.9	3.8	38.801	0	0	21.012	0	0	3
1314	0	45	0	Current	0	5.4	9	39.894	0	0	28.8802	0	1	3
1315	0	49	1	Never	0	4.4	6	39.894	0	0	20.4746	0	0	1
1316	0	70	1	Never	0	4.6	6.4	40.987	0	0	21.4312	1	0	4
1317	1	83	0	Former	1	6.2	13.9	44.266	0	0	25.3226	1	1	7
1318	0	42	0	Current	0	4.4	6.1	34.429	0	0	21.4878	0	0	2
1319	0	61	1	Never	1	4.7	8.2	35.522	1	0	20.5501	0	0	5
1320	0	53	0	Never	1	5.1	4.7	35.522	0	0	22.6104	0	0	4
1321	0	57	0	Former	0	5.5	10	40.987	0	0	21.9846	0	0	3
1322	0	40	0	Never	0	5.1	4.7	38.801	0	0	20.3335	0	0	2
1323	0	52	0	Former	0	5.1	7.2	39.894	1	0	27.0277	0	1	5
1324	0	55	1	Never	0	4.2	4.5	37.708	0	0	21.8944	0	0	2
1325	0	68	1	Former	0	5	6.9	38.801	0	0	21.4049	1	0	4
1326	0	74	0	Former	1	4.9	6.6	40.987	0	0	22.1089	0	0	5
1327	0	59	1	Current	1	4.7	4.4	37.708	0	0	20.9998	0	0	3
1328	0	48	0	Current	0	4.9	8.2	39.894	1	0	24.618	0	1	4
1329	0	56	0	Former	1	4.7	5.7	35.522	0	0	25.5844	0	1	5
1330	0	55	1	Never	0	5.2	6.9	36.615	1	0	20.8985	1	0	4
1331	0	55	0	Never	0	4.8	8.6	36.615	0	0	24.7794	0	1	4
1332	0	58	0	Former	0	5.8	7.4	45.359	0	0	28.1233	0	1	4
1333	0	45	0	Never	1	4.1	4.3	38.801	1	0	20.6533	0	0	4
1334	0	60	0	Former	0	5.6	11	35.522	1	0	24.6372	1	1	6
1335	1	61	1	Never	0	6.2	14.9	54.103	0	0	27.2376	1	1	5
1336	0	63	0	Current	0	5.1	4.4	43.173	0	0	19.6789	0	0	4
1337	0	52	1	Never	0	4.8	5.9	38.801	1	0	24.6035	0	1	4
1338	0	60	0	Never	1	4.4	5.1	36.615	1	0	18.8121	0	0	6
1339	1	52	1	Never	1	5.8	11.5	49.731	0	0	29.2996	0	1	4
1340	0	57	1	Never	0	4.4	5.2	35.522	0	0	21.2382	0	0	2
1341	0	62	1	Never	0	5.5	7.5	45.359	0	0	25.2449	0	1	4
1342	0	57	1	Never	0	5.2	4.6	39.894	0	0	21.9298	1	0	3
1343	0	53	0	Current	0	4.3	5.2	39.894	0	0	20.5467	0	0	3
1344	0	48	1	Never	0	4.7	4.9	40.987	0	0	21.9096	0	0	1
1345	0	63	1	Never	1	5.5	10.7	37.708	0	0	21.9591	1	0	5
1346	0	58	1	Never	1	4.4	4.7	42.08	0	0	16.6759	0	0	3
1347	0	57	1	Never	0	5.5	6	32.243	1	0	22.5161	0	0	3
1348	0	53	1	Never	1	5.5	6.2	44.266	1	0	26.0356	0	1	5
1349	0	73	1	Never	1	5	4	36.615	0	0	27.3088	0	1	5
1350	0	55	1	Never	0	4.6	4.3	44.266	0	0	20.1531	0	0	2
1351	0	68	0	Current	0	5.5	6	30.057	0	0	24.8364	0	1	5
1352	0	52	0	Current	0	5	3.8	40.987	0	0	22.8379	1	0	3
1353	0	49	0	Never	1	4.8	6.4	38.801	1	0	25.958	0	1	5
1354	0	60	1	Never	0	5.5	6.9	43.173	0	0	25.548	0	1	4
1355	0	56	1	Never	1	4.4	4.1	38.801	0	0	20.5566	0	0	3
1356	0	57	1	Never	1	4.1	10.1	38.801	0	0	22.2919	0	0	3
1357	0	57	1	Current	0	5.4	6	38.801	0	0	22.259	0	0	2
1358	0	63	0	Former	1	5.4	5.1	42.08	1	0	33.3518	0	1	8
1359	0	55	1	Never	0	5.2	5.6	38.801	1	0	23.9866	0	1	4
1360	0	49	0	Never	0	5.5	7.5	38.801	0	0	25.3907	1	1	4
1361	0	41	0	Never	1	5.4	5.9	38.801	0	0	22.4	0	0	3
1362	0	55	1	Never	0	4.5	6.5	38.801	0	0	23.4107	0	1	3
1363	0	50	0	Former	1	4.7	4.2	38.801	0	0	18.8113	0	0	4
1364	0	46	1	Former	0	4.6	7.1	33.336	1	0	24.3446	0	1	3
1365	0	51	1	Never	1	5	7.4	35.522	1	0	20.5183	1	0	5
1366	1	48	0	Current	1	7.6	14.1	53.01	1	0	25.5243	0	1	5
1367	0	52	0	Never	1	5.1	5.9	34.429	0	0	18.6402	1	0	4
1368	0	65	0	Current	1	6	9.8	50.824	0	0	24.2787	1	1	7
1369	0	56	1	Never	0	4.8	6.4	39.894	1	0	19.2526	0	0	3
1370	0	53	0	Never	1	5.2	5.2	34.429	0	0	23.9294	0	1	5
1371	0	51	1	Never	1	4.2	3.4	13.662	0	0	21.829	0	0	3
1372	0	72	0	Current	0	4.7	4.7	40.987	0	0	19.4005	0	0	4
1373	0	48	1	Never	1	4.8	5.3	39.894	0	0	21.9116	0	0	2
1374	0	56	0	Never	0	5.6	6.5	44.266	0	0	23.3787	1	1	5
1375	0	62	0	Never	1	4.5	5.5	37.708	0	0	26.0505	0	1	6
1376	0	53	0	Current	0	4.6	4.9	38.801	1	0	29.0355	0	1	5
1377	0	50	1	Never	0	4.8	5.9	37.708	0	0	21.503	0	0	2
1378	0	44	0	Current	1	4.8	5	39.894	1	0	23.3537	0	1	5
1379	0	50	1	Never	0	4.6	6.3	37.708	1	0	26.5518	1	1	5
1380	0	72	0	Current	0	5.3	10.2	39.894	1	0	26.469	1	1	7
1381	0	48	0	Current	1	5.2	6.8	40.987	0	0	27.2604	0	1	4
1382	0	70	0	Former	0	6.3	6.7	43.173	0	0	26.4	0	1	5
1383	0	47	1	Never	1	4.8	6	37.708	0	0	24.4494	1	1	4
1384	0	42	0	Never	0	4.5	6.8	38.801	1	0	24.3812	0	1	4
1385	0	52	0	Never	1	4.7	5.5	20.22	1	0	25.7789	0	1	6
1386	0	62	1	Never	1	5.4	8.8	44.266	0	0	25.5218	1	1	6
1387	0	64	0	Never	1	5.5	6.6	39.894	1	0	26.4049	1	1	8
1388	0	49	0	Current	0	4.8	6.2	44.266	0	0	26.2646	0	1	3
1389	1	59	1	Never	1	7.2	10.5	51.917	1	0	30.2082	1	1	7
1390	0	58	1	Never	0	5.6	8.9	43.173	1	0	25.4371	1	1	5
1391	0	59	1	Never	1	4.6	6.4	36.615	0	0	21.0928	0	0	3
1392	0	46	0	Never	1	4.6	4	38.801	0	0	20.6873	0	0	3
1393	0	65	0	Never	0	5	5.3	36.615	0	0	20.6998	1	0	5
1394	0	59	1	Never	0	4.9	7.1	34.429	0	0	20.7923	0	0	2
1395	0	54	1	Never	0	4.5	8.9	40.987	1	0	21.5019	1	0	4
1396	0	52	1	Never	1	4.8	7.3	38.801	0	0	24.3261	0	1	4
1397	0	44	1	Current	1	4.3	5.2	30.057	0	0	22.1539	0	0	2
1398	0	57	0	Former	0	4.6	4.4	37.708	0	0	19.5041	1	0	3
1399	0	52	0	Never	1	5.5	7.5	49.731	0	0	21.5762	0	0	4
1400	1	47	1	Never	0	5.6	11.2	40.987	1	0	29.5766	0	1	3
1401	0	53	0	Never	0	5	6.4	36.615	0	0	22.5925	0	0	3
1402	0	57	1	Never	0	4.4	3	37.708	0	0	21.1316	0	0	2
1403	0	44	1	Never	0	4.7	4.1	34.429	0	0	20.4482	0	0	1
1404	0	66	0	Current	0	5.3	5.4	44.266	0	0	25.917	1	1	6
1405	0	48	1	Never	0	4.4	3.9	34.429	1	0	24.4863	0	1	3
1406	0	42	1	Former	0	5	4.8	37.708	1	0	27.0917	0	1	3
1407	0	56	1	Never	0	4.2	4.4	38.801	0	0	22.6209	1	0	3
1408	0	56	1	Never	0	5.6	9.5	40.987	0	0	27.9785	1	1	4
1409	0	59	1	Never	0	4.7	6.5	31.15	1	0	23.7814	0	1	4
1410	0	45	1	Current	0	4.4	4.8	35.522	0	0	27.74	0	1	2
1411	0	53	0	Never	0	5.4	6.2	36.615	1	0	23.2602	0	1	5
1412	0	44	1	Never	0	5.3	6.6	40.987	0	0	25.1405	0	1	2
1413	0	58	0	Former	0	6.1	2.3	43.173	0	0	23.2065	0	1	4
1414	0	61	1	Never	1	4.2	4.3	36.615	0	0	20.0969	0	0	4
1415	0	64	0	Never	0	5	6.8	42.08	0	0	22.8647	0	0	4
